# Supplementary material for: μ-Hexa­thio­metadiphosphato-bis­[(1,4,7,10,13,16-hexa­oxa­cyclo­octa­decane-κ6 O)rubidium] aceto­nitrile disolvate
Source: Acta Crystallogr Sect E Struct Rep Online. 2013 Nov 30;69(Pt 12):m689. doi: 10.1107/S1600536813032121 (PMC4004430; doi:10.1107/S1600536813032121)
Supplement: Supplementary file 1 [file e-69-0m689-sup1.cif]

##############################################################################
#                                                                            #
# This CIF contains the data in a paper accepted for publication in          #
# Acta Crystallographica Section E. It conforms to the requirements of       #
# Notes for Authors for Acta Crystallographica Section E, and has been       #
# peer reviewed under the auspices of the IUCr Commission on Journals.       #
#                                                                            #
# Full details of the Crystallographic Information File format               #
# are given in the paper "The Crystallographic Information File (CIF):       #
# a New Standard Archive File for Crystallography" by S. R. Hall, F. H.      #
# Allen and I. D. Brown [Acta Cryst. (1991), A47, 655-685].                  #
#                                                                            #
# The current version of the core CIF dictionary is obtainable from          #
# ftp://ftp.iucr.org/pub/cif_core.dic.                                       #
#                                                                            #
# Software is freely available for graphical display of the structure(s)     #
# in this CIF. For information consult the CIF software page                 #
# http://www.iucr.org/resources/cif/software.                                #
#                                                                            #
# This file may be used for bona fide research purposes within the           #
# scientific community so long as proper attribution is given to the journal # 
# article from which it was obtained.                                        #
#                                                                            #
##############################################################################
data_I
_database_code_depnum_ccdc_archive 'CCDC 973623'
_audit_creation_method     SHELXL-97
_journal_date_recd_electronic     2013-11-20
_journal_date_accepted     2013-11-25
_journal_name_full     'Acta Crystallographica, Section E'
_journal_year     2013
_journal_volume     69
_journal_issue     12
_journal_page_first     m689
_journal_page_last     m689
_journal_paper_category     QM
_journal_paper_doi     10.1107/S1600536813032121
_journal_coeditor_code     WM2785
_publ_contact_author_name     'Mimoza Gjikaj'
_publ_contact_author_address
;
Institute of Inorganic and Analytical Chemistry,
Clausthal University of Technology, Paul-Ernst-Strasse 4, D-38678
Clausthal-Zellerfeld,
Germany
;
_publ_contact_author_email     'mimoza.gjikaj@tu-clausthal.de'
_publ_contact_author_fax     '+49 (0) 5323 72 2995'
_publ_contact_author_phone     '+49 (0) 5323 72 2857'
_publ_section_title
;\
\m-Hexathiometadiphosphato-bis[(1,4,7,10,13,16-hexaoxacyclooctadecane-\
\k^6^<i>O</i>)rubidium] acetonitrile disolvate
;
loop_
    _publ_author_name
    _publ_author_footnote
    _publ_author_address
    'Gjikaj, Mimoza' .
;
Institute of Inorganic and Analytical Chemistry,
Clausthal University of Technology, Paul-Ernst-Strasse 4,
D-38678 Clausthal-Zellerfeld,
Germany
;
    'Pook, Niels-Patrick' .
;
Institute of Inorganic and Analytical Chemistry,
Clausthal University of Technology, Paul-Ernst-Strasse 4,
D-38678 Clausthal-Zellerfeld,
Germany
;
    'Qarri, Flora' .
;
Chemistry Department,
University of Vlora, Sheshi Pavaresia,
9401 Vlore,
Albania
;
_chemical_name_systematic
;\
\m-Hexathiometadiphosphato-bis[(1,4,7,10,13,16-hexaoxacyclooctadecane-\
\k^6^<i>O</i>)rubidium] acetonitrile disolvate
;
_chemical_name_common     ?
_chemical_formula_moiety     'C24 H48 O12 P2 Rb2 S6, 2(C2 H3 N)'
_chemical_formula_sum     'C28 H54 N2 O12 P2 Rb2 S6'
_chemical_formula_iupac     '[Rb2 (P2 S6) (C12 H24 O6)2], 2C2 H3 N'
_chemical_formula_weight     1035.98
_chemical_melting_point     ?
_symmetry_cell_setting     monoclinic
_symmetry_space_group_name_H-M     'P 21/c'
_symmetry_space_group_name_hall     '-P 2yn'
loop_
    _symmetry_equiv_pos_as_xyz
    'x, y, z'
    '-x, y+1/2, -z+1/2'
    '-x, -y, -z'
    'x, -y-1/2, z-1/2'
_cell_length_a     8.2261(9)
_cell_length_b     17.1054(15)
_cell_length_c     16.5895(18)
_cell_angle_alpha     90.00
_cell_angle_beta     95.520(9)
_cell_angle_gamma     90.00
_cell_volume     2323.5(4)
_cell_formula_units_Z     2
_cell_measurement_reflns_used     41621
_cell_measurement_theta_min     2.38
_cell_measurement_theta_max     25.68
_cell_measurement_temperature     223(2)
_cell_special_details     'block, yellow'
_exptl_crystal_description     block
_exptl_crystal_colour     yellow
_exptl_crystal_size_max     0.29
_exptl_crystal_size_mid     0.26
_exptl_crystal_size_min     0.22
_exptl_crystal_density_diffrn     1.481
_exptl_crystal_density_meas     ?
_exptl_crystal_density_method     'not measured'
_exptl_crystal_F_000     1064
_exptl_absorpt_coefficient_mu     2.496
_exptl_absorpt_correction_type     numerical
_exptl_absorpt_process_details
                     '(<i>X-SHAPE</i> and <i>X-RED</i>; Stoe & Cie, 1999, 2001)'
_exptl_absorpt_correction_T_min     0.490
_exptl_absorpt_correction_T_max     0.577
_exptl_special_details     ?
_diffrn_ambient_temperature     223(2)
_diffrn_radiation_type     MoK\a
_diffrn_radiation_wavelength     0.71073
_diffrn_radiation_source     'fine-focus sealed tube'
_diffrn_radiation_monochromator     graphite
_diffrn_measurement_device_type     'Stoe IPDSII'
_diffrn_measurement_method     '\w-scans'
_diffrn_reflns_number     26056
_diffrn_reflns_av_R_equivalents     0.0923
_diffrn_reflns_av_sigmaI/netI     0.0526
_diffrn_reflns_theta_min     2.38
_diffrn_reflns_theta_max     25.68
_diffrn_reflns_theta_full     25.68
_diffrn_measured_fraction_theta_max     1.000
_diffrn_measured_fraction_theta_full     1.000
_diffrn_reflns_limit_h_min     -10
_diffrn_reflns_limit_h_max     9
_diffrn_reflns_limit_k_min     -20
_diffrn_reflns_limit_k_max     20
_diffrn_reflns_limit_l_min     -20
_diffrn_reflns_limit_l_max     20
_refine_special_details
;
Refinement of <i>F</i>^2^ against ALL reflections. The weighted <i>R</i>-factor
<i>wR</i> and goodness of fit <i>S</i> are based on <i>F</i>^2^, conventional
<i>R</i>-factors <i>R</i> are based on <i>F</i>, with <i>F</i> set to zero for
negative <i>F</i>^2^. The threshold expression of <i>F</i>^2^ >
\s(<i>F</i>^2^) is used only for calculating <i>R</i>-factors(gt) <i>etc</i>.
and is not relevant to the choice of reflections for refinement.
<i>R</i>-factors based on <i>F</i>^2^ are statistically about twice as large
as those based on <i>F</i>, and <i>R</i>- factors based on ALL data will be
even larger.
;
_reflns_number_total     4400
_reflns_number_gt     3450
_reflns_threshold_expression     I>2sigma(I)
_refine_ls_structure_factor_coef     Fsqd
_refine_ls_matrix_type     full
_refine_ls_R_factor_all     0.0693
_refine_ls_R_factor_gt     0.0469
_refine_ls_wR_factor_gt     0.0696
_refine_ls_wR_factor_ref     0.0742
_refine_ls_goodness_of_fit_ref     1.148
_refine_ls_restrained_S_all     1.148
_refine_ls_number_reflns     4400
_refine_ls_number_parameters     343
_refine_ls_number_restraints     0
_refine_ls_hydrogen_treatment     refall
_refine_ls_weighting_scheme     calc
_refine_ls_weighting_details
         'calc w=1/[\s^2^(Fo^2^)+(0.0188P)^2^+1.1961P] where P=(Fo^2^+2Fc^2^)/3'
_atom_sites_solution_hydrogens     geom
_atom_sites_solution_primary     direct
_atom_sites_solution_secondary     difmap
_refine_ls_shift/su_max     0.000
_refine_ls_shift/su_mean     0.000
_refine_diff_density_max     0.496
_refine_diff_density_min     -0.283
_refine_ls_extinction_method     none
_refine_ls_extinction_coef     ?
loop_
    _atom_type_symbol
    _atom_type_description
    _atom_type_scat_dispersion_real
    _atom_type_scat_dispersion_imag
    _atom_type_scat_source
    'C' 'C' 0.0033 0.0016
                         'International Tables Vol C Tables 4.2.6.8 and 6.1.1.4'
    'H' 'H' 0.0000 0.0000
                         'International Tables Vol C Tables 4.2.6.8 and 6.1.1.4'
    'N' 'N' 0.0061 0.0033
                         'International Tables Vol C Tables 4.2.6.8 and 6.1.1.4'
    'O' 'O' 0.0106 0.0060
                         'International Tables Vol C Tables 4.2.6.8 and 6.1.1.4'
    'P' 'P' 0.1023 0.0942
                         'International Tables Vol C Tables 4.2.6.8 and 6.1.1.4'
    'Rb' 'Rb' -0.9393 2.9676
                         'International Tables Vol C Tables 4.2.6.8 and 6.1.1.4'
    'S' 'S' 0.1246 0.1234
                         'International Tables Vol C Tables 4.2.6.8 and 6.1.1.4'
_computing_data_collection     'X-AREA (Stoe & Cie, 2002)'
_computing_cell_refinement     'X-AREA (Stoe & Cie, 2002)'
_computing_data_reduction     'X-AREA (Stoe & Cie, 2002)'
_computing_structure_solution     'SHELXS97 (Sheldrick, 2008)'
_computing_structure_refinement     'SHELXL97 (Sheldrick, 2008)'
_computing_molecular_graphics     'ORTEP-3 for Windows (Farrugia, 2012)'
_computing_publication_material
;
SHELXL97 (Sheldrick, 2008), PLATON (Spek, 2009) and publCIF
(Westrip, 2010)
;
loop_
    _atom_site_type_symbol
    _atom_site_label
    _atom_site_fract_x
    _atom_site_fract_y
    _atom_site_fract_z
    _atom_site_U_iso_or_equiv
    _atom_site_adp_type
    _atom_site_calc_flag
    _atom_site_refinement_flags
    _atom_site_occupancy
    _atom_site_symmetry_multiplicity
    _atom_site_disorder_assembly
    _atom_site_disorder_group
    Rb Rb 0.01688(5) 0.43425(2) -0.19589(2) 0.03401(10) Uani d . 1 1 . .
    S S1 0.01382(16) 0.35946(6) -0.38945(6) 0.0451(3) Uani d . 1 1 . .
    S S2 -0.20728(13) 0.51995(6) -0.36048(6) 0.0374(2) Uani d . 1 1 . .
    S S3 0.14602(13) 0.53670(6) -0.44812(5) 0.0348(2) Uani d . 1 1 . .
    P P -0.05739(12) 0.46416(5) -0.42619(5) 0.0290(2) Uani d . 1 1 . .
    O O1 0.2674(4) 0.54136(15) -0.23640(16) 0.0410(6) Uani d . 1 1 . .
    O O2 0.0200(4) 0.60293(16) -0.14890(16) 0.0415(7) Uani d . 1 1 . .
    O O3 -0.2169(4) 0.50147(15) -0.09188(15) 0.0406(6) Uani d . 1 1 . .
    O O4 -0.1161(3) 0.34506(15) -0.06497(16) 0.0394(6) Uani d . 1 1 . .
    O O5 0.1325(4) 0.27789(15) -0.14684(15) 0.0412(7) Uani d . 1 1 . .
    O O6 0.3663(4) 0.38439(16) -0.19993(16) 0.0416(7) Uani d . 1 1 . .
    C C1 0.2628(7) 0.6212(3) -0.2123(3) 0.0509(12) Uani d . 1 1 . .
    C C2 0.0893(7) 0.6461(3) -0.2104(3) 0.0482(11) Uani d . 1 1 . .
    C C3 -0.1428(7) 0.6269(3) -0.1389(3) 0.0499(11) Uani d . 1 1 . .
    C C4 -0.2044(7) 0.5824(3) -0.0707(3) 0.0479(11) Uani d . 1 1 . .
    C C5 -0.2661(7) 0.4551(3) -0.0274(3) 0.0525(12) Uani d . 1 1 . .
    C C6 -0.2744(6) 0.3710(3) -0.0527(3) 0.0540(12) Uani d . 1 1 . .
    C C7 -0.1060(6) 0.2626(2) -0.0796(3) 0.0473(11) Uani d . 1 1 . .
    C C8 0.0674(6) 0.2404(2) -0.0800(3) 0.0435(10) Uani d . 1 1 . .
    C C9 0.3003(6) 0.2593(3) -0.1507(3) 0.0457(10) Uani d . 1 1 . .
    C C10 0.3625(7) 0.3033(3) -0.2188(3) 0.0476(11) Uani d . 1 1 . .
    C C11 0.4266(6) 0.4296(3) -0.2630(3) 0.0499(11) Uani d . 1 1 . .
    C C12 0.4300(6) 0.5138(3) -0.2389(3) 0.0513(11) Uani d . 1 1 . .
    N N13 -0.5159(6) 0.2422(3) -0.4116(3) 0.0750(13) Uani d . 1 1 . .
    C C14 -0.5164(6) 0.3022(3) -0.4407(3) 0.0478(10) Uani d . 1 1 . .
    C C15 -0.5201(8) 0.3788(3) -0.4778(4) 0.0580(13) Uani d . 1 1 . .
    H H1A 0.324(6) 0.633(3) -0.160(3) 0.054(13) Uiso d . 1 1 . .
    H H1B 0.323(7) 0.652(3) -0.252(3) 0.073(16) Uiso d . 1 1 . .
    H H2A 0.026(5) 0.639(2) -0.261(3) 0.044(12) Uiso d . 1 1 . .
    H H2B 0.098(6) 0.702(3) -0.197(3) 0.062(14) Uiso d . 1 1 . .
    H H3A -0.146(6) 0.683(3) -0.125(3) 0.065(14) Uiso d . 1 1 . .
    H H3B -0.212(6) 0.618(2) -0.192(3) 0.050(13) Uiso d . 1 1 . .
    H H4A -0.303(6) 0.603(3) -0.056(3) 0.054(13) Uiso d . 1 1 . .
    H H4B -0.129(6) 0.590(3) -0.018(3) 0.056(13) Uiso d . 1 1 . .
    H H5A -0.373(7) 0.473(3) -0.016(3) 0.077(17) Uiso d . 1 1 . .
    H H5B -0.179(6) 0.463(2) 0.019(3) 0.052(13) Uiso d . 1 1 . .
    H H6A -0.308(5) 0.342(2) -0.008(3) 0.047(12) Uiso d . 1 1 . .
    H H6B -0.341(6) 0.367(3) -0.106(3) 0.062(15) Uiso d . 1 1 . .
    H H7A -0.143(5) 0.237(2) -0.036(2) 0.041(11) Uiso d . 1 1 . .
    H H7B -0.179(7) 0.253(3) -0.132(3) 0.077(17) Uiso d . 1 1 . .
    H H8A 0.078(5) 0.189(3) -0.083(2) 0.041(11) Uiso d . 1 1 . .
    H H8B 0.137(5) 0.259(2) -0.027(3) 0.050(12) Uiso d . 1 1 . .
    H H9A 0.319(6) 0.204(3) -0.158(3) 0.056(13) Uiso d . 1 1 . .
    H H9B 0.364(5) 0.271(2) -0.097(3) 0.046(12) Uiso d . 1 1 . .
    H H10A 0.300(6) 0.296(3) -0.267(3) 0.050(13) Uiso d . 1 1 . .
    H H10B 0.470(6) 0.287(3) -0.229(3) 0.054(13) Uiso d . 1 1 . .
    H H11A 0.537(6) 0.413(3) -0.269(3) 0.054(13) Uiso d . 1 1 . .
    H H11B 0.353(6) 0.420(3) -0.314(3) 0.061(14) Uiso d . 1 1 . .
    H H12A 0.485(6) 0.520(3) -0.186(3) 0.052(13) Uiso d . 1 1 . .
    H H12B 0.480(6) 0.543(2) -0.282(3) 0.051(13) Uiso d . 1 1 . .
    H H15A -0.451(8) 0.411(4) -0.446(4) 0.09(2) Uiso d . 1 1 . .
    H H15B -0.493(7) 0.374(3) -0.531(4) 0.083(18) Uiso d . 1 1 . .
    H H15C -0.630(9) 0.396(4) -0.485(4) 0.11(3) Uiso d . 1 1 . .
loop_
    _atom_site_aniso_label
    _atom_site_aniso_U_11
    _atom_site_aniso_U_22
    _atom_site_aniso_U_33
    _atom_site_aniso_U_12
    _atom_site_aniso_U_13
    _atom_site_aniso_U_23
    Rb 0.0386(2) 0.03336(18) 0.03045(17) -0.00168(18) 0.00526(13) 0.00247(16)
    S1 0.0684(8) 0.0288(5) 0.0373(5) 0.0062(5) 0.0010(5) 0.0021(4)
    S2 0.0354(6) 0.0432(5) 0.0349(5) 0.0033(4) 0.0099(4) -0.0027(4)
    S3 0.0333(5) 0.0429(5) 0.0282(4) -0.0058(4) 0.0022(4) 0.0005(4)
    P 0.0323(6) 0.0286(4) 0.0263(4) 0.0002(4) 0.0043(4) 0.0010(4)
    O1 0.0347(16) 0.0398(15) 0.0487(15) -0.0043(12) 0.0055(12) 0.0030(12)
    O2 0.0426(18) 0.0380(15) 0.0440(15) 0.0020(13) 0.0046(13) 0.0031(12)
    O3 0.0415(17) 0.0390(15) 0.0412(15) 0.0022(13) 0.0036(12) 0.0018(12)
    O4 0.0361(17) 0.0375(15) 0.0453(15) -0.0053(12) 0.0072(12) 0.0027(12)
    O5 0.0460(18) 0.0349(14) 0.0427(15) 0.0005(13) 0.0048(13) 0.0079(11)
    O6 0.0401(17) 0.0418(15) 0.0433(15) -0.0003(13) 0.0063(13) 0.0048(12)
    C1 0.058(3) 0.038(2) 0.058(3) -0.017(2) 0.013(2) -0.002(2)
    C2 0.063(3) 0.034(2) 0.048(3) -0.003(2) 0.008(2) 0.0046(19)
    C3 0.056(3) 0.034(2) 0.059(3) 0.005(2) 0.003(2) -0.001(2)
    C4 0.045(3) 0.047(3) 0.053(3) 0.005(2) 0.008(2) -0.0113(19)
    C5 0.045(3) 0.059(3) 0.057(3) 0.011(2) 0.023(2) 0.011(2)
    C6 0.036(3) 0.060(3) 0.068(3) -0.004(2) 0.016(2) 0.019(3)
    C7 0.059(3) 0.033(2) 0.050(3) -0.010(2) 0.007(2) 0.0054(19)
    C8 0.058(3) 0.027(2) 0.046(2) -0.002(2) 0.009(2) 0.0046(17)
    C9 0.047(3) 0.040(2) 0.050(3) 0.011(2) 0.002(2) 0.0071(19)
    C10 0.052(3) 0.042(2) 0.050(3) 0.010(2) 0.009(2) -0.0009(19)
    C11 0.037(3) 0.057(3) 0.057(3) 0.004(2) 0.014(2) 0.015(2)
    C12 0.035(3) 0.056(3) 0.064(3) -0.008(2) 0.009(2) 0.014(2)
    N13 0.086(4) 0.058(3) 0.081(3) 0.012(3) 0.011(3) 0.009(2)
    C14 0.043(3) 0.054(3) 0.046(2) 0.006(2) 0.003(2) -0.008(2)
    C15 0.065(4) 0.050(3) 0.058(3) -0.010(3) -0.002(3) 0.003(2)
_geom_special_details
;
All e.s.d.'s (except the e.s.d. in the dihedral angle between two l.s. planes)
are estimated using the full covariance matrix. The cell e.s.d.'s are taken
into account individually in the estimation of e.s.d.'s in distances, angles
and torsion angles; correlations between e.s.d.'s in cell parameters are only
used when they are defined by crystal symmetry. An approximate (isotropic)
treatment of cell e.s.d.'s is used for estimating e.s.d.'s involving l.s.
planes.
;
loop_
    _geom_bond_atom_site_label_1
    _geom_bond_atom_site_label_2
    _geom_bond_site_symmetry_2
    _geom_bond_distance
    _geom_bond_publ_flag
    Rb O1 . 2.885(3) ?
    Rb O5 . 2.928(3) ?
    Rb O3 . 2.939(3) ?
    Rb O4 . 2.949(3) ?
    Rb O2 . 2.988(3) ?
    Rb O6 . 3.005(3) ?
    Rb S1 . 3.4544(11) ?
    Rb S2 . 3.4692(11) ?
    S1 P . 1.9630(13) ?
    S2 P . 1.9692(13) ?
    S3 P 3_564 2.1418(13) ?
    S3 P . 2.1421(14) ?
    P S3 3_564 2.1419(13) ?
    O1 C12 . 1.423(6) ?
    O1 C1 . 1.424(5) ?
    O2 C2 . 1.422(5) ?
    O2 C3 . 1.425(6) ?
    O3 C5 . 1.421(5) ?
    O3 C4 . 1.430(5) ?
    O4 C6 . 1.409(5) ?
    O4 C7 . 1.435(5) ?
    O5 C9 . 1.423(5) ?
    O5 C8 . 1.428(5) ?
    O6 C10 . 1.422(5) ?
    O6 C11 . 1.428(5) ?
    C1 C2 . 1.493(7) ?
    C1 H1A . 0.98(5) ?
    C1 H1B . 1.01(5) ?
    C2 H2A . 0.96(4) ?
    C2 H2B . 0.97(5) ?
    C3 C4 . 1.491(7) ?
    C3 H3A . 0.98(5) ?
    C3 H3B . 1.01(5) ?
    C4 H4A . 0.93(5) ?
    C4 H4B . 1.02(5) ?
    C5 C6 . 1.499(7) ?
    C5 H5A . 0.97(6) ?
    C5 H5B . 1.01(5) ?
    C6 H6A . 0.96(4) ?
    C6 H6B . 1.00(5) ?
    C7 C8 . 1.477(7) ?
    C7 H7A . 0.92(4) ?
    C7 H7B . 1.02(5) ?
    C8 H8A . 0.89(4) ?
    C8 H8B . 1.05(4) ?
    C9 C10 . 1.489(6) ?
    C9 H9A . 0.97(5) ?
    C9 H9B . 1.01(4) ?
    C10 H10A . 0.91(5) ?
    C10 H10B . 0.96(5) ?
    C11 C12 . 1.495(7) ?
    C11 H11A . 0.97(5) ?
    C11 H11B . 1.01(5) ?
    C12 H12A . 0.95(5) ?
    C12 H12B . 1.00(4) ?
    N13 C14 . 1.135(6) ?
    C14 C15 . 1.446(7) ?
    C15 H15A . 0.92(7) ?
    C15 H15B . 0.93(6) ?
    C15 H15C . 0.95(7) ?
loop_
    _geom_angle_atom_site_label_1
    _geom_angle_atom_site_label_2
    _geom_angle_atom_site_label_3
    _geom_angle_site_symmetry_1
    _geom_angle_site_symmetry_3
    _geom_angle
    _geom_angle_publ_flag
    O1 Rb O5 . . 115.13(8) ?
    O1 Rb O3 . . 114.25(8) ?
    O5 Rb O3 . . 114.06(7) ?
    O1 Rb O4 . . 145.48(8) ?
    O5 Rb O4 . . 57.07(8) ?
    O3 Rb O4 . . 57.31(7) ?
    O1 Rb O2 . . 57.26(8) ?
    O5 Rb O2 . . 144.60(8) ?
    O3 Rb O2 . . 57.22(8) ?
    O4 Rb O2 . . 107.56(7) ?
    O1 Rb O6 . . 57.92(8) ?
    O5 Rb O6 . . 57.38(8) ?
    O3 Rb O6 . . 143.65(8) ?
    O4 Rb O6 . . 107.03(7) ?
    O2 Rb O6 . . 107.20(8) ?
    O1 Rb S1 . . 87.72(6) ?
    O5 Rb S1 . . 83.87(5) ?
    O3 Rb S1 . . 138.08(6) ?
    O4 Rb S1 . . 121.53(6) ?
    O2 Rb S1 . . 126.82(5) ?
    O6 Rb S1 . . 78.21(6) ?
    O1 Rb S2 . . 83.44(6) ?
    O5 Rb S2 . . 137.62(6) ?
    O3 Rb S2 . . 88.20(6) ?
    O4 Rb S2 . . 126.26(6) ?
    O2 Rb S2 . . 77.75(6) ?
    O6 Rb S2 . . 122.65(5) ?
    S1 Rb S2 . . 57.93(3) ?
    P S1 Rb . . 85.75(4) ?
    P S2 Rb . . 85.25(4) ?
    P S3 P 3_564 . 87.88(5) ?
    S1 P S2 . . 117.02(6) ?
    S1 P S3 . 3_564 111.07(6) ?
    S2 P S3 . 3_564 111.69(6) ?
    S1 P S3 . . 111.50(7) ?
    S2 P S3 . . 110.75(6) ?
    S3 P S3 3_564 . 92.12(5) ?
    S1 P Rb . . 63.64(4) ?
    S2 P Rb . . 64.06(4) ?
    S3 P Rb 3_564 . 166.70(5) ?
    S3 P Rb . . 101.17(4) ?
    C12 O1 C1 . . 112.1(4) ?
    C12 O1 Rb . . 119.4(2) ?
    C1 O1 Rb . . 120.3(3) ?
    C2 O2 C3 . . 112.3(3) ?
    C2 O2 Rb . . 108.0(2) ?
    C3 O2 Rb . . 108.9(2) ?
    C5 O3 C4 . . 112.0(3) ?
    C5 O3 Rb . . 118.3(2) ?
    C4 O3 Rb . . 119.2(2) ?
    C6 O4 C7 . . 113.8(3) ?
    C6 O4 Rb . . 110.9(2) ?
    C7 O4 Rb . . 110.6(2) ?
    C9 O5 C8 . . 111.9(3) ?
    C9 O5 Rb . . 118.8(2) ?
    C8 O5 Rb . . 119.3(2) ?
    C10 O6 C11 . . 111.6(3) ?
    C10 O6 Rb . . 106.3(3) ?
    C11 O6 Rb . . 105.3(2) ?
    O1 C1 C2 . . 109.4(4) ?
    O1 C1 H1A . . 115(3) ?
    C2 C1 H1A . . 109(3) ?
    O1 C1 H1B . . 107(3) ?
    C2 C1 H1B . . 113(3) ?
    H1A C1 H1B . . 103(4) ?
    O2 C2 C1 . . 108.5(4) ?
    O2 C2 H2A . . 110(3) ?
    C1 C2 H2A . . 113(3) ?
    Rb C2 H2A . . 82(2) ?
    O2 C2 H2B . . 112(3) ?
    C1 C2 H2B . . 103(3) ?
    Rb C2 H2B . . 162(3) ?
    H2A C2 H2B . . 110(4) ?
    O2 C3 C4 . . 109.5(4) ?
    O2 C3 H3A . . 111(3) ?
    C4 C3 H3A . . 108(3) ?
    Rb C3 H3A . . 160(3) ?
    O2 C3 H3B . . 108(3) ?
    C4 C3 H3B . . 113(3) ?
    Rb C3 H3B . . 80(2) ?
    H3A C3 H3B . . 108(4) ?
    O3 C4 C3 . . 109.2(4) ?
    O3 C4 H4A . . 112(3) ?
    C3 C4 H4A . . 112(3) ?
    O3 C4 H4B . . 111(3) ?
    C3 C4 H4B . . 111(3) ?
    H4A C4 H4B . . 102(4) ?
    O3 C5 C6 . . 109.5(4) ?
    O3 C5 H5A . . 108(3) ?
    C6 C5 H5A . . 110(3) ?
    O3 C5 H5B . . 105(3) ?
    C6 C5 H5B . . 111(3) ?
    H5A C5 H5B . . 113(4) ?
    O4 C6 C5 . . 109.0(4) ?
    O4 C6 H6A . . 107(3) ?
    C5 C6 H6A . . 107(3) ?
    Rb C6 H6A . . 155(3) ?
    O4 C6 H6B . . 107(3) ?
    C5 C6 H6B . . 109(3) ?
    Rb C6 H6B . . 78(3) ?
    H6A C6 H6B . . 118(4) ?
    O4 C7 C8 . . 108.9(4) ?
    O4 C7 H7A . . 108(3) ?
    C8 C7 H7A . . 106(3) ?
    Rb C7 H7A . . 156(3) ?
    O4 C7 H7B . . 105(3) ?
    C8 C7 H7B . . 116(3) ?
    Rb C7 H7B . . 82(3) ?
    H7A C7 H7B . . 112(4) ?
    O5 C8 C7 . . 108.9(4) ?
    O5 C8 H8A . . 111(3) ?
    C7 C8 H8A . . 111(3) ?
    O5 C8 H8B . . 108(2) ?
    C7 C8 H8B . . 111(2) ?
    H8A C8 H8B . . 107(3) ?
    O5 C9 C10 . . 109.1(4) ?
    O5 C9 H9A . . 113(3) ?
    C10 C9 H9A . . 110(3) ?
    O5 C9 H9B . . 110(2) ?
    C10 C9 H9B . . 112(2) ?
    H9A C9 H9B . . 103(4) ?
    O6 C10 C9 . . 109.1(4) ?
    O6 C10 H10A . . 109(3) ?
    C9 C10 H10A . . 113(3) ?
    Rb C10 H10A . . 78(3) ?
    O6 C10 H10B . . 109(3) ?
    C9 C10 H10B . . 112(3) ?
    Rb C10 H10B . . 160(3) ?
    H10A C10 H10B . . 105(4) ?
    O6 C11 C12 . . 108.9(4) ?
    O6 C11 H11A . . 108(3) ?
    C12 C11 H11A . . 109(3) ?
    Rb C11 H11A . . 160(3) ?
    O6 C11 H11B . . 108(3) ?
    C12 C11 H11B . . 112(3) ?
    Rb C11 H11B . . 76(3) ?
    H11A C11 H11B . . 111(4) ?
    O1 C12 C11 . . 109.5(4) ?
    O1 C12 H12A . . 108(3) ?
    C11 C12 H12A . . 110(3) ?
    O1 C12 H12B . . 108(3) ?
    C11 C12 H12B . . 107(2) ?
    H12A C12 H12B . . 115(4) ?
    N13 C14 C15 . . 179.0(6) ?
    C14 C15 H15A . . 108(4) ?
    C14 C15 H15B . . 109(4) ?
    H15A C15 H15B . . 114(5) ?
    C14 C15 H15C . . 109(4) ?
    H15A C15 H15C . . 115(6) ?
    H15B C15 H15C . . 102(5) ?
_iucr_refine_instructions_details
;
TITL  [Rb(C12H24O6)]2P2S6 * 2CH3CN
CELL  0.71073    8.2261  17.1054  16.5895   90.000   95.520   90.000
ZERR     4    0.0009   0.0015   0.0018    0.000    0.009    0.000
LATT 1
SYMM -X,Y+1/2,-Z+1/2
SFAC C   H  N  O  P Rb S
UNIT 56 108 4  24 4 4 12
SHEL 0.82 99
ACTA
WGHT      0.0188      1.1961
FVAR       0.33729
MOLE   1
RB    6    0.016875    0.434251   -0.195895    11.00000    0.03859    0.03336 =
         0.03045    0.00247    0.00526   -0.00168
S1    7    0.013823    0.359460   -0.389455    11.00000    0.06842    0.02883 =
         0.03730    0.00207    0.00099    0.00616
S2    7   -0.207282    0.519946   -0.360484    11.00000    0.03542    0.04316 =
         0.03489   -0.00273    0.00993    0.00330
S3    7    0.146018    0.536702   -0.448116    11.00000    0.03325    0.04288 =
         0.02818    0.00049    0.00224   -0.00581
P     5   -0.057388    0.464162   -0.426191    11.00000    0.03228    0.02861 =
         0.02634    0.00099    0.00430    0.00019
O1    4    0.267382    0.541357   -0.236399    11.00000    0.03467    0.03985 =
         0.04871    0.00297    0.00549   -0.00432
O2    4    0.019952    0.602930   -0.148896    11.00000    0.04262    0.03796 =
         0.04395    0.00306    0.00459    0.00199
O3    4   -0.216860    0.501475   -0.091879    11.00000    0.04155    0.03895 =
         0.04124    0.00179    0.00361    0.00222
O4    4   -0.116111    0.345062   -0.064966    11.00000    0.03606    0.03745 =
         0.04528    0.00271    0.00724   -0.00532
O5    4    0.132544    0.277891   -0.146835    11.00000    0.04595    0.03489 =
         0.04274    0.00793    0.00482    0.00054
O6    4    0.366257    0.384393   -0.199932    11.00000    0.04009    0.04174 =
         0.04326    0.00480    0.00633   -0.00027
C1    1    0.262798    0.621160   -0.212302    11.00000    0.05802    0.03798 =
         0.05826   -0.00187    0.01337   -0.01717
C2    1    0.089259    0.646136   -0.210353    11.00000    0.06291    0.03381 =
         0.04838    0.00460    0.00845   -0.00320
C3    1   -0.142842    0.626878   -0.138901    11.00000    0.05646    0.03420 =
         0.05866   -0.00146    0.00336    0.00528
C4    1   -0.204387    0.582442   -0.070711    11.00000    0.04494    0.04689 =
         0.05255   -0.01133    0.00826    0.00503
C5    1   -0.266142    0.455135   -0.027402    11.00000    0.04485    0.05877 =
         0.05737    0.01140    0.02327    0.01083
C6    1   -0.274411    0.371014   -0.052696    11.00000    0.03590    0.05971 =
         0.06841    0.01883    0.01613   -0.00450
C7    1   -0.106024    0.262571   -0.079590    11.00000    0.05946    0.03261 =
         0.05018    0.00545    0.00726   -0.01018
C8    1    0.067449    0.240430   -0.080033    11.00000    0.05821    0.02701 =
         0.04600    0.00463    0.00931   -0.00188
C9    1    0.300258    0.259308   -0.150726    11.00000    0.04656    0.03961 =
         0.05040    0.00715    0.00206    0.01130
C10   1    0.362502    0.303313   -0.218844    11.00000    0.05150    0.04244 =
         0.04964   -0.00094    0.00854    0.01004
C11   1    0.426631    0.429565   -0.263012    11.00000    0.03718    0.05717 =
         0.05713    0.01472    0.01397    0.00357
C12   1    0.430013    0.513768   -0.238861    11.00000    0.03453    0.05614 =
         0.06395    0.01407    0.00870   -0.00796
N13   3   -0.515882    0.242206   -0.411637    11.00000    0.08639    0.05835 =
         0.08067    0.00942    0.01055    0.01238
C14   1   -0.516400    0.302240   -0.440744    11.00000    0.04316    0.05417 =
         0.04571   -0.00773    0.00292    0.00624
C15   1   -0.520132    0.378823   -0.477783    11.00000    0.06465    0.05009 =
         0.05774    0.00270   -0.00169   -0.00952
H1A   2    0.323622    0.633474   -0.160355    11.00000    0.05396
H1B   2    0.322516    0.652339   -0.251645    11.00000    0.07277
H2A   2    0.025831    0.638981   -0.261427    11.00000    0.04419
H2B   2    0.098006    0.701524   -0.196882    11.00000    0.06208
H3A   2   -0.145922    0.682728   -0.125231    11.00000    0.06493
H3B   2   -0.212020    0.618379   -0.192208    11.00000    0.05007
H4A   2   -0.302749    0.602680   -0.056439    11.00000    0.05434
H4B   2   -0.129386    0.590200   -0.018331    11.00000    0.05596
H5A   2   -0.372739    0.473243   -0.015669    11.00000    0.07733
H5B   2   -0.178775    0.463481    0.018701    11.00000    0.05253
H6A   2   -0.308216    0.341525   -0.008229    11.00000    0.04742
H6B   2   -0.341358    0.366843   -0.106405    11.00000    0.06194
H7A   2   -0.142832    0.236526   -0.036060    11.00000    0.04144
H7B   2   -0.179434    0.252761   -0.132009    11.00000    0.07709
H8A   2    0.078117    0.188605   -0.082751    11.00000    0.04072
H8B   2    0.136700    0.259117   -0.026846    11.00000    0.04986
H9A   2    0.319219    0.203681   -0.157563    11.00000    0.05615
H9B   2    0.363877    0.271234   -0.097132    11.00000    0.04634
H10A  2    0.300344    0.296073   -0.266833    11.00000    0.05028
H10B  2    0.470080    0.286595   -0.229059    11.00000    0.05430
H11A  2    0.537088    0.412532   -0.269470    11.00000    0.05388
H11B  2    0.353075    0.420431   -0.314144    11.00000    0.06107
H12A  2    0.485150    0.519750   -0.185863    11.00000    0.05194
H12B  2    0.480030    0.542871   -0.282291    11.00000    0.05074
H15A  2   -0.450597    0.411164   -0.445989    11.00000    0.09088
H15B  2   -0.493277    0.373882   -0.530976    11.00000    0.08288
H15C  2   -0.629721    0.396195   -0.485376    11.00000    0.11313
MOLE 2
L.S. 10
BOND $H
FMAP 2
PLAN -1
HKLF 4
REM
REM R1 =  0.0469 for   3450 Fo > 4sig(Fo)  and  0.0693 for all   4400 data
REM    343 parameters refined using      0 restraints
END
;
