# Supplementary material for: μ-Hexa­thio­metadiphosphato-bis­[(1,4,7,10,13,16-hexa­oxa­cyclo­octa­decane-κ6 O)rubidium] aceto­nitrile disolvate
Source: Acta Crystallogr Sect E Struct Rep Online. 2013 Nov 30;69(Pt 12):m689. doi: 10.1107/S1600536813032121 (PMC4004430; doi:10.1107/S1600536813032121)
Supplement: Supplementary file 2 [file e-69-0m689-Isup2.hkl]

# 
# h,k,l, Fc-squared, Fo-squared, sigma(Fo-squared) and status flag 
# 
data_I
_shelx_title ' ' 
_shelx_refln_list_code          4 
_shelx_F_calc_maximum      350.74 
_exptl_crystal_F_000      1064.00 
_reflns_d_resolution_high  0.8201 
 
loop_ 
 _symmetry_equiv_pos_as_xyz 
 'x, y, z' 
 '-x, y+1/2, -z+1/2' 
 '-x, -y, -z' 
 'x, -y-1/2, z-1/2' 
 
_cell_length_a     8.2261 
_cell_length_b    17.1054 
_cell_length_c    16.5895 
_cell_angle_alpha  90.000 
_cell_angle_beta   95.520 
_cell_angle_gamma  90.000 
 
_shelx_F_squared_multiplier     1.000 
 
loop_ 
 _refln_index_h 
 _refln_index_k 
 _refln_index_l 
 _refln_F_squared_calc 
 _refln_F_squared_meas 
 _refln_F_squared_sigma 
 _refln_observed_status 
   1   0   0    77187.67    87564.13  12089.21 o 
   2   0   0    17241.81    18850.59    492.22 o 
   3   0   0     2805.28     2880.32    126.40 o 
   4   0   0    11884.64    12042.39    180.14 o 
   5   0   0     3986.68     3912.48    141.16 o 
   6   0   0     3075.24     3072.43    111.72 o 
   7   0   0     1455.05     1462.21     90.21 o 
   8   0   0     1120.89     1035.55     81.48 o 
   9   0   0      148.75      169.88     91.99 o 
   1   1   0     1237.51     1415.56    152.39 o 
   2   1   0     2473.12     2545.00    113.78 o 
   3   1   0     1498.38     1527.13     97.90 o 
   4   1   0      128.56       88.89     75.40 o 
   5   1   0        3.81      -12.61     61.09 o 
   6   1   0      833.32      930.29     61.34 o 
   7   1   0     1012.24     1034.48     52.91 o 
   8   1   0       17.42       37.44     47.59 o 
   9   1   0      135.04      153.63     67.46 o 
   0   2   0    37887.98    39394.39   1737.72 o 
   1   2   0    15533.23    16754.22    377.77 o 
   2   2   0      405.39      459.29    101.64 o 
   3   2   0      968.82      935.03     92.76 o 
   4   2   0     9203.06     9409.25    229.99 o 
   5   2   0    11779.11    11323.48    317.63 o 
   6   2   0      151.18      193.69     58.83 o 
   7   2   0      217.65      288.31     60.66 o 
   8   2   0       39.95       45.22     66.86 o 
   9   2   0       26.00       59.88     54.29 o 
   1   3   0     4404.15     4543.85    144.48 o 
   2   3   0      148.64      214.33    117.51 o 
   3   3   0      276.23      382.47    109.33 o 
   4   3   0      870.51      942.93     91.02 o 
   5   3   0      125.00      174.75     69.36 o 
   6   3   0     4214.66     4113.28    191.60 o 
   7   3   0      731.80      886.13    104.54 o 
   8   3   0       14.36      106.74     60.31 o 
   9   3   0       44.23      145.53     48.72 o 
   0   4   0     1859.71     1888.14    142.71 o 
   1   4   0      276.62      355.51     93.23 o 
   2   4   0     6284.50     6946.00    208.03 o 
   3   4   0    12280.42    13405.57    909.60 o 
   4   4   0      360.49      373.09    113.08 o 
   5   4   0      147.52      236.53     89.14 o 
   6   4   0      528.62      514.62     75.67 o 
   7   4   0      648.33      637.47     79.58 o 
   8   4   0      847.43      781.58     62.29 o 
   9   4   0       27.51       30.23     46.79 o 
   1   5   0      165.42      120.98     85.76 o 
   2   5   0       22.85       40.75     93.22 o 
   3   5   0       62.38       82.33     77.41 o 
   4   5   0       58.61       60.03     76.85 o 
   5   5   0      676.16      687.01     69.75 o 
   6   5   0      542.10      632.72     71.93 o 
   7   5   0      234.80      211.94     82.48 o 
   8   5   0       57.15       85.87     57.34 o 
   9   5   0       34.20       18.79     61.47 o 
   0   6   0     4084.76     4066.67    108.81 o 
   1   6   0     1631.37     1555.25     90.78 o 
   2   6   0     9864.29    10292.47    180.05 o 
   3   6   0     6573.17     6955.64    258.07 o 
   4   6   0     1725.85     1886.84    116.35 o 
   5   6   0      231.86      350.68     71.92 o 
   6   6   0     1141.12     1144.58     72.52 o 
   7   6   0     1269.50     1233.05     66.17 o 
   8   6   0      294.24      341.91     57.71 o 
   9   6   0       12.46       12.68     45.51 o 
   1   7   0     4901.37     5111.77     90.10 o 
   2   7   0      995.66     1025.99     79.55 o 
   3   7   0     2904.31     2883.02     75.21 o 
   4   7   0      611.93      620.95     77.67 o 
   5   7   0       99.98      167.05     74.37 o 
   6   7   0      744.46      829.30     74.68 o 
   7   7   0        7.01      113.62     61.95 o 
   8   7   0      325.16      346.70     53.82 o 
   9   7   0       97.99       96.47     49.79 o 
   0   8   0      972.93     1169.09    139.05 o 
   1   8   0     3040.68     2879.78    101.32 o 
   2   8   0     6140.19     6212.45    167.10 o 
   3   8   0     4533.85     4463.74    105.78 o 
   4   8   0     1012.22     1057.83     64.05 o 
   5   8   0     1084.63     1178.76    111.15 o 
   6   8   0      875.41      910.07     80.94 o 
   7   8   0     1007.35      882.66     96.50 o 
   8   8   0      279.78      344.90     78.99 o 
   9   8   0       22.25        2.89     46.60 o 
   1   9   0     3154.07     3379.76     70.90 o 
   2   9   0      827.48      792.84     97.93 o 
   3   9   0     2376.57     2408.78     63.36 o 
   4   9   0     1055.49     1117.79     83.56 o 
   5   9   0      201.45      219.10     71.56 o 
   6   9   0      110.74      122.41     85.01 o 
   7   9   0        5.37      256.16     86.35 o 
   8   9   0      649.48      699.28     82.45 o 
   9   9   0      369.40      287.64     47.93 o 
   0  10   0    10754.95    10143.85    113.89 o 
   1  10   0    12664.40    12424.79     86.15 o 
   2  10   0     4530.03     4483.47     80.41 o 
   3  10   0     1996.05     1956.78     60.94 o 
   4  10   0      567.22      554.95     73.67 o 
   5  10   0      108.55      177.39     62.14 o 
   6  10   0      127.06      204.48     70.67 o 
   7  10   0     1256.96     1208.37     61.98 o 
   8  10   0      191.33      308.75     73.38 o 
   1  11   0       30.26       89.83     54.91 o 
   2  11   0      151.75      172.69     69.42 o 
   3  11   0      784.65      746.54     53.28 o 
   4  11   0     1984.59     2130.05    109.02 o 
   5  11   0     2330.30     2292.41     60.11 o 
   6  11   0      207.00      228.54     64.02 o 
   7  11   0      900.29      909.60     64.05 o 
   8  11   0     2105.12     2121.91    101.01 o 
   0  12   0     2177.26     2260.74     80.59 o 
   1  12   0      104.52      168.23     53.67 o 
   2  12   0       71.95       77.11    109.85 o 
   3  12   0        4.08       45.13     70.49 o 
   4  12   0      184.25      181.01     52.06 o 
   5  12   0      416.89      495.65     50.56 o 
   6  12   0        6.77       69.11     66.45 o 
   7  12   0       48.03       91.35     51.11 o 
   8  12   0       50.07       -5.31     44.77 o 
   1  13   0      188.93      273.25     55.70 o 
   2  13   0      119.37      308.41     61.62 o 
   3  13   0     2796.39     2948.04     98.68 o 
   4  13   0      595.75      694.54     54.45 o 
   5  13   0      110.74      273.07     56.86 o 
   6  13   0       72.36       83.33     54.72 o 
   7  13   0      439.52      347.63     68.42 o 
   0  14   0      484.95      560.77    155.09 o 
   1  14   0     1696.30     1862.93    103.89 o 
   2  14   0     2438.12     2621.92    118.42 o 
   3  14   0     1811.00     1860.59     57.23 o 
   4  14   0     1810.65     1827.30     80.46 o 
   5  14   0     1969.37     1864.46     53.04 o 
   6  14   0      576.45      585.91     75.05 o 
   7  14   0      426.87      467.52    111.69 o 
   1  15   0      520.20      412.63     93.07 o 
   2  15   0      379.65      425.73     49.59 o 
   3  15   0      572.56      543.87     46.16 o 
   4  15   0       67.72       78.33     48.36 o 
   5  15   0       92.86      124.50     51.64 o 
   6  15   0       76.77      152.59     47.66 o 
   0  16   0      476.51      523.63    128.55 o 
   1  16   0       34.16      -39.06     56.63 o 
   2  16   0     1017.66     1074.55     43.41 o 
   3  16   0     1661.53     1727.18     53.27 o 
   4  16   0     1758.40     1864.77     81.05 o 
   5  16   0      545.69      516.08     46.99 o 
   6  16   0      266.26      236.93     54.23 o 
   1  17   0     1166.76     1252.05     50.12 o 
   2  17   0      781.19      855.35     59.97 o 
   3  17   0      220.77      278.18     44.00 o 
   4  17   0      194.65      265.76     49.46 o 
   5  17   0      404.61      428.34     55.65 o 
   0  18   0      445.75      293.31     95.54 o 
   1  18   0      106.24      135.63     44.12 o 
   2  18   0        9.52       35.02     40.02 o 
   3  18   0       53.93      124.60     42.02 o 
   4  18   0        2.80      116.35     84.67 o 
   5  18   0        3.09       14.43     41.87 o 
   1  19   0      664.73      728.96     43.15 o 
   2  19   0      886.68      939.82     41.48 o 
   3  19   0      357.45      400.50     67.25 o 
   4  19   0       76.53       93.95     42.80 o 
   0  20   0      121.21      183.70     60.24 o 
   1  20   0       42.37       78.25     41.17 o 
   2  20   0        6.70      -42.23     49.25 o 
 -10   1   1        7.18       73.56     58.85 o 
  -9   1   1      386.59      406.93     56.97 o 
  -8   1   1      651.85      643.53     59.19 o 
  -7   1   1        5.79      -19.39     63.90 o 
  -6   1   1       17.72       63.85     56.72 o 
  -5   1   1      395.15      393.10     70.30 o 
  -4   1   1      480.34      515.46     66.41 o 
  -3   1   1      555.25      548.28     98.69 o 
  -2   1   1       21.38       79.12    105.07 o 
  -1   1   1     1842.88     2115.55    108.86 o 
   1   1   1      200.37      320.11    115.60 o 
   2   1   1    13871.05    14171.46    288.99 o 
   3   1   1    17094.77    17182.69    311.74 o 
   4   1   1     6511.49     6621.83    158.26 o 
   5   1   1     1528.61     1534.32     62.25 o 
   6   1   1       72.32      115.73     57.90 o 
   7   1   1     1146.08     1170.83     58.04 o 
   8   1   1     4216.52     4028.61    171.81 o 
   9   1   1     2468.23     2324.69    120.76 o 
  -9   2   1      251.83      274.99     53.91 o 
  -8   2   1      875.70      901.20     64.45 o 
  -7   2   1      962.81      954.21     71.95 o 
  -6   2   1     3166.61     3167.93     75.21 o 
  -5   2   1      872.12      922.29     76.51 o 
  -4   2   1      344.69      346.88    102.64 o 
  -3   2   1    16467.83    16900.87   1119.09 o 
  -2   2   1    28982.75    29970.90    959.15 o 
  -1   2   1      785.28      902.70    105.65 o 
   0   2   1     9840.31    10529.02    131.67 o 
   1   2   1     2360.06     2639.54    104.61 o 
   2   2   1    11532.79    12119.79    487.31 o 
   3   2   1     7941.60     7867.30    358.53 o 
   4   2   1     1909.80     1802.57     83.60 o 
   5   2   1     5325.20     5292.48    152.97 o 
   6   2   1      572.09      625.71     63.16 o 
   7   2   1       80.85      113.28     61.02 o 
   8   2   1      110.18      180.66     47.35 o 
   9   2   1       43.23      113.04     72.50 o 
  -9   3   1        0.68      -21.47     53.58 o 
  -8   3   1      194.05      195.79     60.55 o 
  -7   3   1       28.15       93.88     61.14 o 
  -6   3   1     2759.00     2750.04    147.38 o 
  -5   3   1      767.71      882.37     98.86 o 
  -4   3   1     7036.06     7605.01    624.30 o 
  -3   3   1     1271.42     1294.10     87.26 o 
  -2   3   1     4603.44     4763.16    182.19 o 
  -1   3   1      212.50      217.25    100.41 o 
   0   3   1     5709.69     5871.23    113.44 o 
   1   3   1    14849.29    15281.84    356.12 o 
   2   3   1     2429.84     2451.92     91.75 o 
   3   3   1     3826.35     4119.94    151.20 o 
   4   3   1     5389.71     5415.43    342.14 o 
   5   3   1      485.45      503.61     71.41 o 
   6   3   1      814.50      898.96     73.77 o 
   7   3   1        3.48       56.07     57.29 o 
   8   3   1     1223.63     1161.82     55.54 o 
   9   3   1      340.79      382.24     53.33 o 
  -9   4   1      624.06      596.10     47.71 o 
  -8   4   1      549.42      583.67     71.84 o 
  -7   4   1     1587.84     1730.41    115.17 o 
  -6   4   1     1004.19     1047.83     63.92 o 
  -5   4   1     3057.24     3168.47    171.70 o 
  -4   4   1     7033.50     7244.83    313.90 o 
  -3   4   1    28408.76    29623.71   1225.93 o 
  -2   4   1    48283.97    48303.89    760.79 o 
  -1   4   1    16775.21    16499.38    123.49 o 
   0   4   1     1230.74     1219.72     85.57 o 
   1   4   1     3532.11     3687.07    111.28 o 
   2   4   1     4220.80     4388.78    133.93 o 
   3   4   1     1209.01     1395.77    100.72 o 
   4   4   1      769.77      743.95     81.03 o 
   5   4   1     1390.62     1454.51     76.92 o 
   6   4   1      289.25      166.56     65.28 o 
   7   4   1       14.89       72.94     70.57 o 
   8   4   1       85.50      179.03     61.22 o 
   9   4   1       33.25       39.43     49.52 o 
  -9   5   1      142.35      230.62     59.78 o 
  -8   5   1       68.48        3.31     58.31 o 
  -7   5   1      411.37      501.81     55.27 o 
  -6   5   1     1612.80     1851.81     89.37 o 
  -5   5   1      483.25      483.95     80.36 o 
  -4   5   1       13.88      -21.39     69.68 o 
  -3   5   1      118.96      217.88     81.97 o 
  -2   5   1      266.04      255.35    101.74 o 
  -1   5   1      747.97      723.36     73.16 o 
   0   5   1     4477.17     4571.84     87.14 o 
   1   5   1     6680.36     6917.02    167.34 o 
   2   5   1      512.44      439.38     89.65 o 
   3   5   1      122.81      181.38    110.31 o 
   4   5   1     1252.68     1388.82    109.03 o 
   5   5   1     3057.92     3068.58    100.36 o 
   6   5   1     3928.92     3745.87    150.24 o 
   7   5   1      253.52      219.92     75.91 o 
   8   5   1        6.24       39.05     53.20 o 
   9   5   1        4.73      -55.20     55.20 o 
  -9   6   1      543.18      524.73     52.81 o 
  -8   6   1     1269.09     1264.13     65.04 o 
  -7   6   1     1180.90     1292.30     58.80 o 
  -6   6   1      225.14      163.14     70.13 o 
  -5   6   1      221.63      307.95     80.42 o 
  -4   6   1     3471.59     3544.32    113.90 o 
  -3   6   1    12495.34    12633.25    323.22 o 
  -2   6   1    19351.45    19536.55    253.57 o 
  -1   6   1    12996.96    12817.89     96.09 o 
   0   6   1     2960.62     2979.34     93.88 o 
   1   6   1     1830.66     1913.29    112.16 o 
   2   6   1      479.60      443.47     74.56 o 
   3   6   1      106.48      217.67     76.13 o 
   4   6   1      226.29      300.92     83.36 o 
   5   6   1       10.40       70.93     98.42 o 
   6   6   1      300.80      203.08     86.96 o 
   7   6   1       19.40       68.16     73.45 o 
   8   6   1      429.42      379.42     67.59 o 
   9   6   1      201.43      192.50     50.29 o 
  -9   7   1       72.07      158.91     57.63 o 
  -8   7   1      139.97      200.60     57.60 o 
  -7   7   1      123.85      182.69     64.44 o 
  -6   7   1       28.82      -17.60     85.90 o 
  -5   7   1      748.58      922.49    107.65 o 
  -4   7   1     1736.33     1695.54     63.57 o 
  -3   7   1     1086.61     1093.27     79.18 o 
  -2   7   1      456.03      542.63     87.04 o 
  -1   7   1       49.70      119.47     71.70 o 
   0   7   1     2989.30     2981.90     81.27 o 
   1   7   1    11282.39    11487.88    174.76 o 
   2   7   1     6753.26     6693.84    113.46 o 
   3   7   1     2067.89     2048.55    100.86 o 
   4   7   1     2216.96     2342.72    124.39 o 
   5   7   1     3143.99     3296.49    215.41 o 
   6   7   1     2854.63     2957.40    118.05 o 
   7   7   1     1042.49      929.59     59.99 o 
   8   7   1      463.67      470.19     59.72 o 
   9   7   1      598.60      546.40     46.85 o 
  -9   8   1        5.20       77.85     76.85 o 
  -8   8   1      124.68      177.33     55.32 o 
  -7   8   1       56.07      104.12     57.72 o 
  -6   8   1       28.87       -0.45     59.87 o 
  -5   8   1       11.24       34.34     72.71 o 
  -4   8   1     1344.92     1413.29     60.18 o 
  -3   8   1     5206.24     5200.84     78.44 o 
  -2   8   1     4186.54     4133.32     79.11 o 
  -1   8   1       26.33       88.96     77.08 o 
   0   8   1     3838.43     4124.68     81.03 o 
   1   8   1     2671.88     2979.89    103.63 o 
   2   8   1      495.09      455.02     77.16 o 
   3   8   1       55.19       70.90     66.42 o 
   4   8   1        7.23       99.97     64.22 o 
   5   8   1       24.38      -65.80     82.92 o 
   6   8   1        1.55      -26.76     73.74 o 
   7   8   1      214.16      291.25     63.52 o 
   8   8   1      345.59      372.21     54.11 o 
   9   8   1      175.43      219.89     44.15 o 
  -9   9   1        3.69       23.89     47.75 o 
  -8   9   1       77.76      124.80     54.29 o 
  -7   9   1      273.41      241.61     49.38 o 
  -6   9   1      347.08      364.48     64.40 o 
  -5   9   1      313.86      325.51     79.10 o 
  -4   9   1      747.14      853.15     64.52 o 
  -3   9   1      609.16      666.39     70.65 o 
  -2   9   1       75.02      127.05     69.18 o 
  -1   9   1      290.58      250.87     71.43 o 
   0   9   1      423.08      428.36     63.59 o 
   1   9   1       18.61       44.11     89.65 o 
   2   9   1     2092.50     2050.30     59.19 o 
   3   9   1       51.24       93.38     56.37 o 
   4   9   1      650.89      637.74     86.81 o 
   5   9   1     1300.33     1373.79     91.93 o 
   6   9   1      533.86      556.64     80.91 o 
   7   9   1      217.74      313.82     60.71 o 
   8   9   1      229.32      222.47     61.74 o 
  -8  10   1       14.03      -18.32     58.41 o 
  -7  10   1      672.09      731.96     55.59 o 
  -6  10   1     1473.22     1733.39    114.98 o 
  -5  10   1     5361.60     5321.81    161.10 o 
  -4  10   1     2098.74     2068.82     63.84 o 
  -3  10   1      307.63      327.17     96.56 o 
  -2  10   1      138.47      225.81     60.29 o 
  -1  10   1     2058.23     2078.09     64.70 o 
   0  10   1     6650.51     6519.00     95.05 o 
   1  10   1     1705.85     1582.82     70.31 o 
   2  10   1     2068.43     2109.00     83.71 o 
   3  10   1     2254.82     2290.67     86.65 o 
   4  10   1     3067.49     3031.36     90.22 o 
   5  10   1      284.38      372.55     63.37 o 
   6  10   1       14.02       44.26     70.61 o 
   7  10   1      337.39      343.88     55.83 o 
   8  10   1      270.84      198.16     56.11 o 
  -8  11   1       24.43      -24.95     52.59 o 
  -7  11   1       39.55      120.03     50.78 o 
  -6  11   1       64.76      159.18     78.28 o 
  -5  11   1      379.82      434.22     52.74 o 
  -4  11   1       13.82       -7.78     54.02 o 
  -3  11   1      124.00      162.79     65.81 o 
  -2  11   1     1952.96     1940.96     66.62 o 
  -1  11   1     5934.16     5806.85     63.22 o 
   0  11   1     1300.17     1237.19     86.96 o 
   1  11   1      353.31      275.49     79.53 o 
   2  11   1      301.70      356.20     54.94 o 
   3  11   1      751.50      729.07     60.00 o 
   4  11   1       98.41      146.43     53.62 o 
   5  11   1      358.97      352.33     52.48 o 
   6  11   1      108.09       52.92     66.57 o 
   7  11   1        9.38       69.28     56.74 o 
   8  11   1       85.08      104.97     55.42 o 
  -8  12   1       84.96      121.91     61.76 o 
  -7  12   1     1869.50     1983.76    132.09 o 
  -6  12   1     1954.67     1925.81     55.87 o 
  -5  12   1     3831.84     3874.64    112.85 o 
  -4  12   1     1879.20     1818.85     53.76 o 
  -3  12   1      546.85      522.94     65.35 o 
  -2  12   1     1555.01     1556.81     80.09 o 
  -1  12   1     6750.00     6577.42     77.24 o 
   0  12   1    10631.79    10629.23    110.69 o 
   1  12   1     7055.08     7134.19    138.92 o 
   2  12   1     3934.08     3951.67     75.82 o 
   3  12   1     3571.76     3751.61     83.18 o 
   4  12   1     5519.59     5557.61    113.89 o 
   5  12   1     2129.05     2048.11     60.07 o 
   6  12   1      638.05      593.88     52.38 o 
   7  12   1      647.54      619.16     54.76 o 
   8  12   1      255.20      249.76    111.77 o 
  -7  13   1      470.04      432.09     49.26 o 
  -6  13   1       32.98       81.73     57.19 o 
  -5  13   1      852.51      896.23     46.69 o 
  -4  13   1      751.92      804.87     54.81 o 
  -3  13   1     2924.53     3124.71     73.07 o 
  -2  13   1        3.78      195.61     67.52 o 
  -1  13   1     2179.88     2121.70     63.24 o 
   0  13   1     4053.11     3890.71     77.22 o 
   1  13   1      369.92      452.29     66.95 o 
   2  13   1     1078.11     1089.06     47.95 o 
   3  13   1       20.44       35.50     58.13 o 
   4  13   1       36.03      135.08     46.60 o 
   5  13   1      107.83      118.56     64.19 o 
   6  13   1      340.87      423.19     59.78 o 
   7  13   1      286.78      329.00     76.35 o 
  -7  14   1       80.11      144.32     53.82 o 
  -6  14   1      557.71      553.55     47.93 o 
  -5  14   1      876.27      877.18     52.83 o 
  -4  14   1      591.09      627.16     51.27 o 
  -3  14   1     1102.50     1157.86     62.07 o 
  -2  14   1     2160.03     2059.63     70.78 o 
  -1  14   1      561.48      621.67     81.06 o 
   0  14   1     1662.46     1668.09     61.56 o 
   1  14   1       75.12       66.00     71.80 o 
   2  14   1       68.33      124.07     52.41 o 
   3  14   1      115.87      120.22     50.58 o 
   4  14   1      613.84      691.48     57.78 o 
   5  14   1     1550.78     1648.56     88.75 o 
   6  14   1       31.65       24.35     63.99 o 
   7  14   1        3.64       -3.30     53.99 o 
  -6  15   1      710.63      671.30     44.96 o 
  -5  15   1      353.36      410.84     52.36 o 
  -4  15   1      556.02      615.45     86.60 o 
  -3  15   1      956.57      952.31     48.08 o 
  -2  15   1      135.23      163.88     62.88 o 
  -1  15   1      835.59      778.67     58.05 o 
   0  15   1      911.67      871.72     64.76 o 
   1  15   1     1196.83     1208.38     95.93 o 
   2  15   1       53.94       38.47     46.07 o 
   3  15   1      802.42      850.00     47.69 o 
   4  15   1      293.82      333.59     57.26 o 
   5  15   1     1400.80     1432.17     69.19 o 
   6  15   1      723.88      718.43     49.83 o 
  -6  16   1      101.21      116.44     41.88 o 
  -5  16   1       73.82       71.87     41.59 o 
  -4  16   1      581.31      614.54     49.64 o 
  -3  16   1      494.40      534.15     60.78 o 
  -2  16   1      420.18      357.98     81.28 o 
  -1  16   1       46.61       65.25     54.82 o 
   0  16   1      191.64      204.41     66.20 o 
   1  16   1      900.06      967.28     78.01 o 
   2  16   1     1325.34     1360.83     77.46 o 
   3  16   1      978.27     1040.53     49.09 o 
   4  16   1      323.11      373.69     45.75 o 
   5  16   1       36.36       17.70     40.76 o 
   6  16   1      201.39      169.38     47.88 o 
  -5  17   1        0.25        1.68     43.60 o 
  -4  17   1       21.74       -6.75     42.57 o 
  -3  17   1       66.91       86.80     44.47 o 
  -2  17   1      243.04      345.46     93.54 o 
  -1  17   1      587.83      634.42     53.81 o 
   0  17   1     2194.12     2131.24     69.97 o 
   1  17   1     1381.85     1502.12     67.40 o 
   2  17   1      151.54      252.13     68.80 o 
   3  17   1      176.35      183.61     42.89 o 
   4  17   1      390.61      504.31     62.32 o 
   5  17   1      538.06      547.38     46.90 o 
  -5  18   1      119.55       82.85     41.53 o 
  -4  18   1      277.07      196.42     37.17 o 
  -3  18   1      584.60      579.70     40.85 o 
  -2  18   1      183.63      212.83     39.30 o 
  -1  18   1      196.24      152.69     82.91 o 
   0  18   1      566.92      651.66     46.09 o 
   1  18   1     1171.60     1200.10     51.68 o 
   2  18   1     1664.83     1636.15     45.62 o 
   3  18   1     1303.00     1279.21     41.79 o 
   4  18   1      261.56      140.99     47.83 o 
  -4  19   1       33.86       52.03     38.24 o 
  -3  19   1        0.76       12.90     35.68 o 
  -2  19   1        0.13       36.18     58.90 o 
  -1  19   1      145.61      233.29     81.28 o 
   0  19   1      399.39      472.15     48.06 o 
   1  19   1      468.20      437.38     38.79 o 
   2  19   1      165.01      191.27     58.25 o 
   3  19   1       10.91       19.13     43.02 o 
   4  19   1       10.60       61.24     39.76 o 
  -2  20   1       47.26       99.10     40.43 o 
  -1  20   1       32.43       91.56     35.51 o 
   0  20   1      209.95      156.35     79.74 o 
   1  20   1      550.39      492.11     50.89 o 
   2  20   1      521.61      537.69     90.64 o 
 -10   0   2      503.37      458.22    154.17 o 
  -9   0   2      505.93      375.96     87.86 o 
  -8   0   2      514.67      527.83     70.66 o 
  -7   0   2     3589.66     3712.47    139.89 o 
  -6   0   2     8087.74     8190.10    200.40 o 
  -5   0   2    18068.54    18852.88    299.60 o 
  -4   0   2    16636.02    18225.97    770.77 o 
  -3   0   2    35305.15    37316.03   2840.87 o 
  -2   0   2     2007.08     1975.46    110.79 o 
  -1   0   2      559.35      809.57    123.58 o 
   0   0   2     2542.48     2476.18    164.66 o 
   1   0   2      557.57      713.87    158.26 o 
   2   0   2     4717.18     4676.43    111.84 o 
   3   0   2    14261.75    14252.40    371.30 o 
   4   0   2      126.91      149.84    104.81 o 
   5   0   2      610.52      578.01     95.84 o 
   6   0   2     2537.73     2392.82     99.53 o 
   7   0   2        4.53        7.58     82.83 o 
   8   0   2       96.91      202.78     81.78 o 
   9   0   2      699.03      685.73     63.11 o 
 -10   1   2       37.36       41.12     54.97 o 
  -9   1   2       25.54        6.31     55.56 o 
  -8   1   2       55.29      126.66     67.17 o 
  -7   1   2       77.25       94.11     78.08 o 
  -6   1   2      159.81      149.45     72.60 o 
  -5   1   2       28.27       26.93     64.89 o 
  -4   1   2     5563.45     6130.13    161.96 o 
  -3   1   2      272.28      288.46     69.69 o 
  -2   1   2     3700.28     3931.90     83.33 o 
  -1   1   2      251.95      333.16    103.44 o 
   0   1   2     1213.50     1282.20     94.43 o 
   1   1   2     6690.75     7015.59    192.74 o 
   2   1   2     4427.53     4685.34     92.83 o 
   3   1   2     1051.09     1186.70     78.73 o 
   4   1   2     1693.61     1767.47     82.14 o 
   5   1   2     1222.62     1257.84     64.33 o 
   6   1   2        9.51       -2.09     59.75 o 
   7   1   2      109.26      195.09     57.75 o 
   8   1   2      330.81      393.50     46.76 o 
   9   1   2      195.68      151.37     47.84 o 
  -9   2   2      346.14      395.61     53.41 o 
  -8   2   2       83.86      169.49     64.33 o 
  -7   2   2     2144.72     2287.92     74.64 o 
  -6   2   2     3658.83     3787.77     81.99 o 
  -5   2   2     8454.83     8805.76    206.56 o 
  -4   2   2     7617.74     7963.37    230.51 o 
  -3   2   2     5109.86     5096.36    137.28 o 
  -2   2   2    15147.76    15486.24    175.05 o 
  -1   2   2      549.44      604.43     83.98 o 
   0   2   2     3090.33     3397.13     87.55 o 
   1   2   2      132.64      112.98     85.16 o 
   2   2   2     6603.79     6811.15    198.79 o 
   3   2   2      488.88      415.44     97.41 o 
   4   2   2     2776.49     2839.01     88.28 o 
   5   2   2      767.79      761.39     58.81 o 
   6   2   2     1581.12     1609.51     89.41 o 
   7   2   2       35.92      120.61     58.00 o 
   8   2   2      243.21      285.93     51.30 o 
   9   2   2      364.88      350.54     48.98 o 
  -9   3   2      100.01      115.45     59.19 o 
  -8   3   2       39.82       44.75     69.57 o 
  -7   3   2      156.38      208.74     64.27 o 
  -6   3   2       19.17       -7.62     62.73 o 
  -5   3   2      370.19      423.97     67.94 o 
  -4   3   2      343.82      348.40     83.06 o 
  -3   3   2     3581.62     3772.15     76.42 o 
  -2   3   2       51.39       59.50     75.70 o 
  -1   3   2     4614.47     4690.91     85.93 o 
   0   3   2     2224.75     2197.41     83.34 o 
   1   3   2      944.07     1082.73     94.98 o 
   2   3   2     2611.46     2606.93     95.53 o 
   3   3   2     3892.54     4167.07    123.67 o 
   4   3   2     3086.95     3048.64    105.15 o 
   5   3   2     2728.62     2808.88    136.56 o 
   6   3   2     3545.67     3417.38     87.69 o 
   7   3   2     1549.65     1613.73     54.17 o 
   8   3   2     2139.04     1975.84     57.16 o 
   9   3   2      845.73      798.43     74.90 o 
  -9   4   2       15.44      102.57     62.58 o 
  -8   4   2       26.08       36.90     56.00 o 
  -7   4   2      414.43      508.27     67.90 o 
  -6   4   2       92.75      138.98     66.05 o 
  -5   4   2      106.25      213.91     60.46 o 
  -4   4   2     1263.34     1267.05     71.45 o 
  -3   4   2       49.89       68.14     86.89 o 
  -2   4   2     1037.32     1121.59     70.98 o 
  -1   4   2       54.09       70.64     64.91 o 
   0   4   2     2738.39     2849.17     82.09 o 
   1   4   2    15266.47    15433.92    415.65 o 
   2   4   2     3269.83     3324.08    111.78 o 
   3   4   2      186.49      179.39     88.02 o 
   4   4   2       68.52      119.36     78.90 o 
   5   4   2      457.91      420.93     72.91 o 
   6   4   2      233.22      231.26     72.73 o 
   7   4   2        5.78      -19.33     64.17 o 
   8   4   2        0.84       86.65     58.91 o 
   9   4   2      337.08      407.24     52.95 o 
  -9   5   2        4.47      -26.00     56.20 o 
  -8   5   2        4.16        4.18     58.81 o 
  -7   5   2       95.98      142.72     60.26 o 
  -6   5   2      946.29      962.94     70.95 o 
  -5   5   2     1008.38      973.19     72.23 o 
  -4   5   2      267.51      242.86     70.21 o 
  -3   5   2      226.04      356.19    115.67 o 
  -2   5   2      628.93      591.71     73.36 o 
  -1   5   2    12344.84    12938.15     86.96 o 
   0   5   2    24884.05    24636.32    264.41 o 
   1   5   2    31464.59    31835.85    774.64 o 
   2   5   2     9611.95     9783.40    290.76 o 
   3   5   2     7683.53     7738.97    270.69 o 
   4   5   2     3900.69     3946.22     84.66 o 
   5   5   2     5236.07     5154.80    160.70 o 
   6   5   2     5110.08     4848.06    194.17 o 
   7   5   2     5005.51     4814.45    193.25 o 
   8   5   2     2366.73     2178.94     65.21 o 
   9   5   2     1296.32     1242.14     77.53 o 
  -9   6   2      828.96      680.77     63.51 o 
  -8   6   2     2043.06     2102.81     74.45 o 
  -7   6   2     1603.42     1584.55     64.18 o 
  -6   6   2      984.80     1080.31     60.09 o 
  -5   6   2     1933.09     1940.83     75.51 o 
  -4   6   2     6974.78     6977.51    172.33 o 
  -3   6   2     7785.79     7743.75    114.11 o 
  -2   6   2     5120.74     5076.98     90.31 o 
  -1   6   2     7099.04     7138.19     71.83 o 
   0   6   2     4859.14     5098.36     75.95 o 
   1   6   2     3371.49     3453.02     84.50 o 
   2   6   2     1559.87     1718.09    119.70 o 
   3   6   2      871.59      864.65     90.74 o 
   4   6   2        9.75       16.18     70.56 o 
   5   6   2      554.23      495.51     70.23 o 
   6   6   2      806.93      761.97     82.46 o 
   7   6   2      179.09      264.89    114.61 o 
   8   6   2       57.83       -1.32     58.91 o 
   9   6   2      192.39      268.31     50.43 o 
  -9   7   2       31.66       40.29     55.93 o 
  -8   7   2       25.39      104.83     60.22 o 
  -7   7   2        1.16       85.12     58.67 o 
  -6   7   2      525.55      593.87     61.00 o 
  -5   7   2     1323.99     1478.40    119.67 o 
  -4   7   2      285.82      305.73     68.08 o 
  -3   7   2     4306.11     4248.79     96.47 o 
  -2   7   2     4722.01     4657.52    102.90 o 
  -1   7   2      166.88      180.36     80.74 o 
   0   7   2     1894.05     1916.75     74.48 o 
   1   7   2     2472.64     2482.87     76.45 o 
   2   7   2     2121.79     2322.74    108.32 o 
   3   7   2       36.72       78.88     73.28 o 
   4   7   2      779.63      827.74     80.52 o 
   5   7   2     1786.28     1786.45     97.53 o 
   6   7   2     1699.91     1757.40     80.92 o 
   7   7   2     1144.06     1191.50     61.28 o 
   8   7   2      672.44      646.56     50.40 o 
   9   7   2      612.01      623.49     63.99 o 
  -9   8   2      774.91      756.27     58.77 o 
  -8   8   2     1216.99     1367.88    138.19 o 
  -7   8   2     1472.39     1726.67     85.30 o 
  -6   8   2     1861.74     1959.25     65.94 o 
  -5   8   2     3500.03     3772.15     85.73 o 
  -4   8   2     6335.52     6355.60    158.50 o 
  -3   8   2     6406.33     6332.20    103.81 o 
  -2   8   2     9659.62     9466.12     79.74 o 
  -1   8   2     2669.82     2674.44     75.13 o 
   0   8   2     5083.61     5193.63     86.98 o 
   1   8   2     3523.23     3621.79     93.37 o 
   2   8   2     2430.26     2299.61     68.75 o 
   3   8   2      877.68      988.29     66.10 o 
   4   8   2     1039.73     1135.10     67.06 o 
   5   8   2      125.75      351.80    121.41 o 
   6   8   2      109.81      168.72     69.58 o 
   7   8   2       20.22      129.11     53.76 o 
   8   8   2        9.35       84.89     52.80 o 
   9   8   2       26.39       11.78     48.50 o 
  -9   9   2       31.53       53.04     49.74 o 
  -8   9   2        7.93       46.71     49.55 o 
  -7   9   2       55.79       65.79     55.79 o 
  -6   9   2        6.70      -45.49     58.41 o 
  -5   9   2      146.63       89.63     57.84 o 
  -4   9   2      663.56      660.87     57.04 o 
  -3   9   2     4847.78     4974.55    106.94 o 
  -2   9   2    19439.59    18527.65    136.45 o 
  -1   9   2     4147.44     3912.94    105.07 o 
   0   9   2      169.07       69.63     71.55 o 
   1   9   2      742.53      689.59     55.71 o 
   2   9   2     3033.63     2972.61     67.24 o 
   3   9   2     6191.68     6097.18    194.11 o 
   4   9   2     2451.46     2455.25     89.91 o 
   5   9   2     1399.75     1482.41     67.90 o 
   6   9   2      454.81      498.97     61.94 o 
   7   9   2      161.61      378.72     60.17 o 
   8   9   2      107.14      161.30     91.84 o 
  -8  10   2       33.20       -4.19     56.57 o 
  -7  10   2      315.46      413.66     66.27 o 
  -6  10   2      669.82      773.32    110.75 o 
  -5  10   2     2109.23     2171.44     59.87 o 
  -4  10   2     3791.88     3772.26    106.61 o 
  -3  10   2      233.85      246.96     69.10 o 
  -2  10   2      100.27       91.76     82.90 o 
  -1  10   2       16.45       92.54     59.20 o 
   0  10   2      183.54      191.59     65.17 o 
   1  10   2      205.63      217.11     61.58 o 
   2  10   2      342.11      289.73     54.00 o 
   3  10   2      692.33      575.84     51.93 o 
   4  10   2      756.47      756.23     65.75 o 
   5  10   2       72.27       44.15     62.25 o 
   6  10   2       37.71      109.59     63.82 o 
   7  10   2       29.28       36.65     60.25 o 
   8  10   2       13.97       12.68     51.49 o 
  -8  11   2       49.49       56.03     54.57 o 
  -7  11   2       81.70      109.37     53.48 o 
  -6  11   2       55.28      -30.97     49.92 o 
  -5  11   2     1442.64     1554.11     79.98 o 
  -4  11   2      350.02      479.10     63.48 o 
  -3  11   2     2182.29     2161.44     66.27 o 
  -2  11   2     5515.49     5381.42     72.16 o 
  -1  11   2     4715.49     4813.69     68.84 o 
   0  11   2     1364.72     1421.15     72.10 o 
   1  11   2     2503.80     2666.83     61.86 o 
   2  11   2     4028.26     4010.49     77.49 o 
   3  11   2     4009.20     3931.03     73.76 o 
   4  11   2     1368.00     1361.03     64.85 o 
   5  11   2      652.04      608.14     66.08 o 
   6  11   2       38.35       78.09     56.55 o 
   7  11   2      844.28      800.81     53.28 o 
   8  11   2      399.69      341.62     50.27 o 
  -8  12   2       96.47      111.10     48.40 o 
  -7  12   2      369.46      425.22     63.89 o 
  -6  12   2       18.60       82.02     53.58 o 
  -5  12   2       42.42       91.45     71.13 o 
  -4  12   2       12.73       41.01     68.67 o 
  -3  12   2       19.70       40.59     69.05 o 
  -2  12   2     1177.15     1307.90     71.30 o 
  -1  12   2      201.31      152.81     73.66 o 
   0  12   2      434.03      386.11     53.51 o 
   1  12   2      831.34     1060.93     69.15 o 
   2  12   2     1205.37     1196.07     52.65 o 
   3  12   2       10.03       62.20     55.44 o 
   4  12   2      112.84      221.95     57.95 o 
   5  12   2      128.36      144.41     58.48 o 
   6  12   2      545.96      610.06     56.31 o 
   7  12   2       36.17      -60.42     60.42 o 
   8  12   2      272.27      256.84     54.30 o 
  -7  13   2       27.18       70.20     55.46 o 
  -6  13   2        4.64       34.74     54.55 o 
  -5  13   2      113.15      147.26     49.26 o 
  -4  13   2        1.54       80.70     46.45 o 
  -3  13   2      175.33      245.33     69.30 o 
  -2  13   2     1377.20     1361.25     58.44 o 
  -1  13   2       15.47       79.00     48.36 o 
   0  13   2       27.75       24.33     71.92 o 
   1  13   2       59.94       69.23     52.91 o 
   2  13   2      730.89      728.53     63.96 o 
   3  13   2     1330.92     1423.18     54.55 o 
   4  13   2      278.12      219.06     49.44 o 
   5  13   2      129.24      231.34     60.97 o 
   6  13   2      246.49      322.00     77.72 o 
   7  13   2      526.16      515.13     48.51 o 
  -7  14   2      151.59      169.24     45.34 o 
  -6  14   2       21.94       64.64     52.77 o 
  -5  14   2       71.80      192.68     49.25 o 
  -4  14   2       32.15       58.82     43.01 o 
  -3  14   2      301.94      295.33     60.29 o 
  -2  14   2     3056.40     2920.29     51.83 o 
  -1  14   2     1719.14     1706.74     69.87 o 
   0  14   2     3274.93     3259.71     53.46 o 
   1  14   2     3793.28     3800.53     51.83 o 
   2  14   2     2099.21     2139.00     54.15 o 
   3  14   2      133.38      190.95     77.95 o 
   4  14   2      413.05      348.02     52.08 o 
   5  14   2      939.72      934.92     59.28 o 
   6  14   2      821.93      802.27     66.11 o 
   7  14   2      190.38      164.48     46.90 o 
  -6  15   2        0.20       -9.50     47.46 o 
  -5  15   2       38.58       51.47     42.80 o 
  -4  15   2        0.47        6.21     40.03 o 
  -3  15   2      343.47      395.89     59.01 o 
  -2  15   2      421.28      441.93     46.75 o 
  -1  15   2        5.80       71.33    102.00 o 
   0  15   2        1.75       76.09     56.29 o 
   1  15   2       93.05       53.84     57.17 o 
   2  15   2      296.91      368.64     57.46 o 
   3  15   2     1392.90     1473.19     46.87 o 
   4  15   2       38.62       49.21     46.07 o 
   5  15   2        1.74      -54.47     60.91 o 
   6  15   2       61.95       42.32     50.42 o 
  -6  16   2      134.56      158.24     42.30 o 
  -5  16   2      251.48      189.81     40.24 o 
  -4  16   2      161.81      183.31     37.72 o 
  -3  16   2      757.29      793.04     43.93 o 
  -2  16   2      447.46      529.11     96.10 o 
  -1  16   2     1304.36     1356.26     48.25 o 
   0  16   2     2312.99     2278.19     45.55 o 
   1  16   2     2438.35     2398.73     50.44 o 
   2  16   2     1371.32     1341.79     86.66 o 
   3  16   2      592.13      635.03     48.41 o 
   4  16   2       24.81        3.73     43.04 o 
   5  16   2      714.69      682.44     46.73 o 
   6  16   2      322.09      294.50     48.46 o 
  -5  17   2       37.67       73.03     38.86 o 
  -4  17   2      249.19      301.07     42.18 o 
  -3  17   2      829.14      870.02     52.57 o 
  -2  17   2      321.74      388.99     54.00 o 
  -1  17   2      313.03      380.36     40.61 o 
   0  17   2      163.04      244.20     42.84 o 
   1  17   2      132.47      158.75     41.86 o 
   2  17   2       44.19       97.94     46.05 o 
   3  17   2      225.24      194.87     46.14 o 
   4  17   2      712.69      640.12     44.09 o 
   5  17   2      482.98      428.72     45.92 o 
  -5  18   2        6.21       -2.14     36.75 o 
  -4  18   2      136.58      262.39     43.66 o 
  -3  18   2      274.84      312.23     39.15 o 
  -2  18   2      291.33      298.25     63.02 o 
  -1  18   2      276.20      320.87     46.72 o 
   0  18   2      532.75      631.47     42.45 o 
   1  18   2      479.39      595.35     42.62 o 
   2  18   2      235.88      159.18     45.10 o 
   3  18   2        1.73       35.45     51.37 o 
   4  18   2       40.48       42.43     47.91 o 
  -4  19   2      435.20      335.08     47.24 o 
  -3  19   2      693.60      728.80     68.21 o 
  -2  19   2     1251.55     1156.38     44.82 o 
  -1  19   2     1482.10     1585.71     74.94 o 
   0  19   2     1816.14     1740.48     55.16 o 
   1  19   2     1162.81     1107.45     41.36 o 
   2  19   2      979.41      954.03     41.58 o 
   3  19   2      775.74      804.88     75.81 o 
  -2  20   2      171.54      215.65     35.82 o 
  -1  20   2      261.79      221.78     63.07 o 
   0  20   2      104.09      179.65     60.75 o 
   1  20   2        1.72      -30.27     38.99 o 
   2  20   2        1.06       72.34     50.98 o 
 -10   1   3      146.57      126.26     54.96 o 
  -9   1   3       81.03       82.64     70.10 o 
  -8   1   3     1106.79     1092.30     58.76 o 
  -7   1   3     1354.72     1418.94     56.94 o 
  -6   1   3        5.31      109.96     68.14 o 
  -5   1   3     4076.73     4159.16     78.89 o 
  -4   1   3       39.36       57.09     71.90 o 
  -3   1   3     5798.22     5808.25    125.42 o 
  -2   1   3    21707.90    21208.68    126.92 o 
  -1   1   3     4278.08     4290.89     93.27 o 
   0   1   3    20610.63    21176.07    123.19 o 
   1   1   3    63283.68    58521.55   1453.68 o 
   2   1   3    19130.05    19520.65    222.60 o 
   3   1   3     5714.08     5633.63     81.64 o 
   4   1   3     2709.39     2695.26     78.13 o 
   5   1   3     9908.58     9522.50    307.31 o 
   6   1   3     8521.94     8288.66    253.94 o 
   7   1   3     2212.28     2152.50     68.71 o 
   8   1   3      711.88      755.49     55.27 o 
   9   1   3       57.27       52.94     46.70 o 
  -9   2   3      860.64      851.39     60.29 o 
  -8   2   3      216.65      316.88     62.92 o 
  -7   2   3      261.34      270.48     58.18 o 
  -6   2   3     1559.07     1666.61     79.20 o 
  -5   2   3     2831.59     3050.61     84.07 o 
  -4   2   3      101.69      169.28     69.52 o 
  -3   2   3      431.34      407.62     72.11 o 
  -2   2   3      492.24      507.99     69.23 o 
  -1   2   3       22.19       61.39     72.90 o 
   0   2   3      821.55      880.24     79.28 o 
   1   2   3     1447.57     1507.20     72.99 o 
   2   2   3      389.71      430.88     85.96 o 
   3   2   3      750.50      824.12     79.96 o 
   4   2   3     1116.38     1081.87     73.98 o 
   5   2   3     2341.50     2394.03     72.75 o 
   6   2   3      551.94      657.91     55.22 o 
   7   2   3        2.78       50.19     58.25 o 
   8   2   3       36.66       40.71     49.57 o 
   9   2   3       44.87       65.90     43.26 o 
  -9   3   3       41.82       37.25     64.08 o 
  -8   3   3      128.60      168.80     67.38 o 
  -7   3   3       98.04      220.98     66.07 o 
  -6   3   3     1242.37     1299.41     76.10 o 
  -5   3   3     5823.29     6102.97    176.71 o 
  -4   3   3      468.40      583.53     68.53 o 
  -3   3   3     5702.71     6197.69    110.21 o 
  -2   3   3     6103.86     6149.43     78.97 o 
  -1   3   3     3893.00     4000.93     74.40 o 
   0   3   3     1584.99     1519.67     70.96 o 
   1   3   3     4433.78     4667.77     86.25 o 
   2   3   3     2509.62     2574.42     78.20 o 
   3   3   3      927.90      881.97     85.97 o 
   4   3   3      271.33      250.71     63.18 o 
   5   3   3     6436.58     6282.76    157.37 o 
   6   3   3     3674.30     3523.68    133.18 o 
   7   3   3     3442.25     3375.39    106.08 o 
   8   3   3       57.02       66.86     53.08 o 
   9   3   3       75.25       30.68     48.93 o 
  -9   4   3     1699.31     1677.17     70.74 o 
  -8   4   3     2239.72     2423.07    105.90 o 
  -7   4   3     3189.20     3486.89    111.48 o 
  -6   4   3     6508.52     6888.46    233.37 o 
  -5   4   3     7673.61     8204.73    195.74 o 
  -4   4   3     3450.24     3401.01     72.57 o 
  -3   4   3       86.79      160.03     78.26 o 
  -2   4   3     1355.50     1281.75     70.39 o 
  -1   4   3     1771.53     1755.56     67.69 o 
   0   4   3    12806.28    13496.59    297.95 o 
   1   4   3    16149.95    16840.77    405.17 o 
   2   4   3     5484.99     5985.77    129.18 o 
   3   4   3      561.34      511.67     76.25 o 
   4   4   3      967.59      993.81     64.38 o 
   5   4   3       21.92       85.39     64.17 o 
   6   4   3      506.36      506.10     59.02 o 
   7   4   3      289.61      299.72     54.24 o 
   8   4   3       48.75       42.50     52.65 o 
   9   4   3       75.49      115.51     87.65 o 
  -9   5   3        0.07       43.86     55.13 o 
  -8   5   3      107.44      241.65     59.03 o 
  -7   5   3       39.58       10.79     63.31 o 
  -6   5   3     1511.10     1563.63     81.41 o 
  -5   5   3     5597.40     5910.14    165.47 o 
  -4   5   3     2761.13     2602.02     70.34 o 
  -3   5   3     2042.69     2190.37     78.62 o 
  -2   5   3     1384.72     1423.59     70.53 o 
  -1   5   3     3062.76     2993.99     69.59 o 
   0   5   3     5316.17     5392.24     76.76 o 
   1   5   3      936.40      830.21     69.74 o 
   2   5   3      425.23      427.79     69.42 o 
   3   5   3     1726.91     1748.68     75.85 o 
   4   5   3     2251.09     2175.18     67.89 o 
   5   5   3      373.15      500.59     67.18 o 
   6   5   3       15.21       53.25     58.06 o 
   7   5   3       12.04       67.74     58.44 o 
   8   5   3      482.24      476.72     54.55 o 
   9   5   3      500.56      562.91     56.33 o 
  -9   6   3      995.94      813.15     58.79 o 
  -8   6   3     1403.10     1412.52     64.05 o 
  -7   6   3     1894.11     1924.06     76.91 o 
  -6   6   3     2507.65     2617.22     67.89 o 
  -5   6   3     5019.09     5241.75     95.18 o 
  -4   6   3     3969.34     4077.11     90.95 o 
  -3   6   3      355.77      428.89     67.27 o 
  -2   6   3      139.68      242.23     71.04 o 
  -1   6   3      847.88      912.09     65.60 o 
   0   6   3     4176.80     4112.16     85.11 o 
   1   6   3     6563.10     6870.25    134.99 o 
   2   6   3      423.47      511.27     67.58 o 
   3   6   3      142.57      157.30     65.64 o 
   4   6   3      847.25      755.05     75.75 o 
   5   6   3       47.64       84.41     68.64 o 
   6   6   3      817.35      757.28     65.98 o 
   7   6   3      404.18      413.70     51.13 o 
   8   6   3       37.39      -34.97     74.56 o 
   9   6   3       38.78       94.32     57.56 o 
  -9   7   3       53.25       60.34     61.51 o 
  -8   7   3        2.16      135.83     63.00 o 
  -7   7   3        4.47       37.24     62.99 o 
  -6   7   3      365.66      394.89     61.18 o 
  -5   7   3     1117.15     1090.41     65.03 o 
  -4   7   3     1210.08     1217.65     69.04 o 
  -3   7   3     1765.93     1762.16     63.64 o 
  -2   7   3     7507.15     7744.01     89.94 o 
  -1   7   3    21436.93    21628.76    224.85 o 
   0   7   3    12923.80    12819.98    125.06 o 
   1   7   3     6771.81     6616.63    132.19 o 
   2   7   3     3280.74     3062.47     97.02 o 
   3   7   3     7637.51     7596.95    144.43 o 
   4   7   3     7507.79     7433.45    164.45 o 
   5   7   3     5437.32     5391.85    175.70 o 
   6   7   3     3874.97     3747.33    176.35 o 
   7   7   3     2162.96     2030.58     67.43 o 
   8   7   3     1428.70     1295.26     93.23 o 
   9   7   3      701.64      562.23     50.24 o 
  -9   8   3        5.77       76.42     63.28 o 
  -8   8   3       56.85      136.57     60.76 o 
  -7   8   3        3.59       37.63     53.40 o 
  -6   8   3      135.60       67.23     69.08 o 
  -5   8   3       53.99       64.45     56.32 o 
  -4   8   3      525.11      554.17     57.70 o 
  -3   8   3     6887.64     6774.15     67.38 o 
  -2   8   3     8607.20     8242.57     87.78 o 
  -1   8   3     7812.97     7666.13     88.06 o 
   0   8   3     6930.32     7184.11    132.56 o 
   1   8   3       47.20      206.79     68.66 o 
   2   8   3      771.02      683.36     69.77 o 
   3   8   3     3178.28     3023.04     82.38 o 
   4   8   3     2321.16     2060.26     80.40 o 
   5   8   3       95.07      119.78     84.30 o 
   6   8   3      812.67      663.94    101.22 o 
   7   8   3      338.97      379.00     58.90 o 
   8   8   3       53.93      120.18     54.15 o 
  -9   9   3        6.90      223.46    130.25 o 
  -8   9   3       68.86      109.32     74.27 o 
  -7   9   3        1.80       97.85     57.21 o 
  -6   9   3      109.50      180.49     54.12 o 
  -5   9   3      140.31      252.98     56.82 o 
  -4   9   3       72.05      114.61     60.13 o 
  -3   9   3      117.34      208.93     53.37 o 
  -2   9   3      895.23      864.09     54.45 o 
  -1   9   3     5879.10     5742.27     65.21 o 
   0   9   3      226.35      219.59     60.97 o 
   1   9   3     2230.85     2241.11     63.97 o 
   2   9   3     2355.68     2393.14     80.86 o 
   3   9   3     3278.40     3217.28    115.13 o 
   4   9   3     5504.81     5648.46    137.09 o 
   5   9   3     3673.89     3660.04     79.08 o 
   6   9   3      641.30      758.18    122.57 o 
   7   9   3      499.40      589.68     52.13 o 
   8   9   3      312.47      314.10     46.28 o 
  -8  10   3      178.51      172.07     55.63 o 
  -7  10   3     1395.51     1374.64     55.16 o 
  -6  10   3      805.98      808.82     58.85 o 
  -5  10   3     1874.52     1912.00     56.21 o 
  -4  10   3     3041.18     3160.00     65.17 o 
  -3  10   3     4351.72     4261.41     57.62 o 
  -2  10   3     7652.19     7417.51    114.09 o 
  -1  10   3     3821.72     3723.44     57.79 o 
   0  10   3     4805.18     4764.94     56.63 o 
   1  10   3      951.86     1019.57     62.67 o 
   2  10   3      584.93      519.65     65.23 o 
   3  10   3     3730.35     3619.69     95.69 o 
   4  10   3     1550.83     1586.35     67.96 o 
   5  10   3      203.26      198.40     55.43 o 
   6  10   3     1555.89     1646.23     83.54 o 
   7  10   3      111.22       58.61     72.72 o 
   8  10   3      150.83      134.52     45.54 o 
  -8  11   3        0.82       52.82     68.64 o 
  -7  11   3       72.43      128.32     53.71 o 
  -6  11   3       30.49       49.21     51.02 o 
  -5  11   3     1382.89     1508.43     50.27 o 
  -4  11   3     3436.98     3356.14     67.90 o 
  -3  11   3     1131.06     1123.00     51.29 o 
  -2  11   3       98.41       99.47     58.17 o 
  -1  11   3      156.09      126.34     53.19 o 
   0  11   3      790.66      724.55     51.99 o 
   1  11   3       72.41        7.58     55.75 o 
   2  11   3      126.92      237.03     53.17 o 
   3  11   3      155.76      144.35     56.97 o 
   4  11   3      316.28      402.94     57.18 o 
   5  11   3      354.60      463.75     57.88 o 
   6  11   3       15.14       94.81     57.08 o 
   7  11   3        0.67       78.77     57.82 o 
   8  11   3        2.50       77.44     49.20 o 
  -8  12   3       98.66      160.91    168.24 o 
  -7  12   3      698.10      615.09     51.06 o 
  -6  12   3      288.36      257.57     54.29 o 
  -5  12   3      461.37      414.64     47.78 o 
  -4  12   3      970.47     1098.74     64.00 o 
  -3  12   3      521.04      584.95     54.46 o 
  -2  12   3     5639.77     5518.03    139.82 o 
  -1  12   3      605.69      609.30     50.94 o 
   0  12   3      103.20      150.93     53.30 o 
   1  12   3     1561.68     1629.86     71.63 o 
   2  12   3       27.94       50.71     71.67 o 
   3  12   3      341.64      321.93     58.26 o 
   4  12   3      386.56      434.98     58.37 o 
   5  12   3      153.95      199.41     58.98 o 
   6  12   3      376.11      365.01     62.97 o 
   7  12   3      235.21      246.11     56.90 o 
  -7  13   3       26.68        7.77     48.44 o 
  -6  13   3      267.51      357.02     52.28 o 
  -5  13   3      548.69      551.86     46.17 o 
  -4  13   3     2801.57     2941.57     84.50 o 
  -3  13   3      128.28      227.07     48.09 o 
  -2  13   3      198.92      259.33     52.74 o 
  -1  13   3      251.37      296.72     56.76 o 
   0  13   3       20.19      -33.14     55.16 o 
   1  13   3      955.56      846.37     51.37 o 
   2  13   3     1583.54     1506.42     57.87 o 
   3  13   3     1171.21     1212.49     59.62 o 
   4  13   3       38.61       94.91     78.27 o 
   5  13   3       12.88       22.49     47.07 o 
   6  13   3       65.69       85.68     50.27 o 
   7  13   3       81.93       78.60     54.55 o 
  -7  14   3      525.88      417.62     56.42 o 
  -6  14   3      640.02      610.09     44.58 o 
  -5  14   3       76.59      164.07     44.68 o 
  -4  14   3     1173.85     1110.51     51.22 o 
  -3  14   3      179.79      248.64     61.69 o 
  -2  14   3      584.86      607.47     56.07 o 
  -1  14   3      925.09      930.50     49.62 o 
   0  14   3        4.44       60.93     50.67 o 
   1  14   3       20.69      178.64     47.89 o 
   2  14   3      249.61      340.65     46.22 o 
   3  14   3      221.69      264.75     53.58 o 
   4  14   3      192.92      137.99     65.17 o 
   5  14   3       70.50       68.52     46.75 o 
   6  14   3      169.45       96.93     46.12 o 
   7  14   3        5.36      -10.23     73.65 o 
  -6  15   3      290.64      308.82     46.76 o 
  -5  15   3     1561.07     1652.61     58.31 o 
  -4  15   3     2228.13     2359.94     58.17 o 
  -3  15   3     1024.59     1264.48     56.58 o 
  -2  15   3      952.44      999.72     50.17 o 
  -1  15   3      157.60      108.88     43.52 o 
   0  15   3      572.29      539.57     49.32 o 
   1  15   3      834.09      928.35     67.16 o 
   2  15   3      415.05      454.95     43.19 o 
   3  15   3      110.95      104.64     73.35 o 
   4  15   3       65.10       97.01     47.57 o 
   5  15   3       32.95      141.15     50.75 o 
   6  15   3       60.59      126.80     44.36 o 
  -6  16   3      146.94      120.01     46.81 o 
  -5  16   3        4.27       79.85     51.35 o 
  -4  16   3      203.43      226.08     52.77 o 
  -3  16   3       73.67      103.38     95.05 o 
  -2  16   3      322.85      304.39     44.29 o 
  -1  16   3      244.26      174.03     68.06 o 
   0  16   3        3.30      -19.49     55.12 o 
   1  16   3       97.71      136.86     88.82 o 
   2  16   3      549.75      455.70     56.94 o 
   3  16   3      111.42      141.68     57.52 o 
   4  16   3       32.48       -5.95     49.86 o 
   5  16   3        0.05       46.26     61.68 o 
   6  16   3       28.63      -10.81     47.04 o 
  -5  17   3      591.52      647.13     70.49 o 
  -4  17   3      978.77      927.03     40.68 o 
  -3  17   3      515.09      521.74     50.70 o 
  -2  17   3      323.48      380.05     68.53 o 
  -1  17   3      321.40      454.35     48.99 o 
   0  17   3     1465.92     1494.75     94.13 o 
   1  17   3      785.52      780.06     49.87 o 
   2  17   3      422.85      384.63     43.18 o 
   3  17   3      594.72      631.59     40.75 o 
   4  17   3      376.22      368.64     47.72 o 
   5  17   3      339.49      485.80     77.72 o 
  -4  18   3     1344.42     1342.49     78.51 o 
  -3  18   3     1515.36     1518.58     50.73 o 
  -2  18   3     1152.94     1248.34     47.18 o 
  -1  18   3      997.44     1003.28     58.96 o 
   0  18   3     1191.97     1167.55     43.58 o 
   1  18   3      555.63      559.45     48.50 o 
   2  18   3      239.22      252.09     46.34 o 
   3  18   3        6.09      -40.38     40.38 o 
   4  18   3       11.00       54.48     41.21 o 
  -3  19   3       85.03       79.56     39.26 o 
  -2  19   3       41.73       10.68     42.65 o 
  -1  19   3       91.16      128.63     82.41 o 
   0  19   3       41.62       73.59     39.82 o 
   1  19   3        7.10      -28.57     40.86 o 
   2  19   3        4.39       63.12     38.77 o 
   3  19   3        5.50       37.97     62.34 o 
  -2  20   3     1060.18     1030.24     44.00 o 
  -1  20   3      864.34      893.01     38.81 o 
   0  20   3      766.66      693.38     42.47 o 
   1  20   3      590.01      586.18     73.52 o 
   2  20   3      180.36      130.64     39.32 o 
  -9   0   4      925.79      897.00     83.99 o 
  -8   0   4     1563.17     1575.42     86.40 o 
  -7   0   4     2011.08     2172.72     93.38 o 
  -6   0   4      698.29      738.19    100.29 o 
  -5   0   4     1551.95     1549.08     92.01 o 
  -4   0   4      606.77      557.41     83.32 o 
  -3   0   4      926.82     1091.33    103.10 o 
  -2   0   4     2758.30     2738.45     91.33 o 
  -1   0   4     4921.78     5044.43    135.47 o 
   0   0   4     1798.91     2119.23    136.13 o 
   1   0   4   123018.95   106940.61   1270.17 o 
   2   0   4     2891.24     2935.54    103.70 o 
   3   0   4       97.57      208.13    101.16 o 
   4   0   4       28.99        2.92     97.71 o 
   5   0   4      581.56      636.49     84.49 o 
   6   0   4      276.14      407.36     88.64 o 
   7   0   4      100.21      140.68     92.72 o 
   8   0   4      176.79       97.90     84.24 o 
   9   0   4     2234.89     2063.57    157.64 o 
  -9   1   4        8.18       39.29     56.79 o 
  -8   1   4      142.22      149.00     67.53 o 
  -7   1   4       48.51       60.53     57.06 o 
  -6   1   4      843.79      842.18     62.11 o 
  -5   1   4     2008.98     1936.96     69.81 o 
  -4   1   4     3829.60     3820.08     81.52 o 
  -3   1   4      938.95      884.31     55.22 o 
  -2   1   4    14087.34    13976.69    125.39 o 
  -1   1   4       85.46       96.96     78.42 o 
   0   1   4     1929.40     2067.15     90.78 o 
   1   1   4     8944.97     9008.41    166.70 o 
   2   1   4      840.94      823.06     65.81 o 
   3   1   4     3022.91     3016.82     79.90 o 
   4   1   4     2131.47     1999.87     67.02 o 
   5   1   4     1498.31     1549.71     69.17 o 
   6   1   4     2672.98     2744.74     58.64 o 
   7   1   4        9.48       40.96     61.96 o 
   8   1   4        2.95       38.20     47.12 o 
   9   1   4       10.31       14.41     45.36 o 
  -9   2   4      174.58      204.21     52.57 o 
  -8   2   4     1676.25     1710.18     60.37 o 
  -7   2   4     4596.45     4645.22    117.22 o 
  -6   2   4      603.46      582.55     74.44 o 
  -5   2   4     1227.96     1143.89     61.66 o 
  -4   2   4     1709.96     1725.00     61.50 o 
  -3   2   4      604.21      687.98     71.25 o 
  -2   2   4     6406.86     6415.79     84.44 o 
  -1   2   4     1198.48     1221.75     68.12 o 
   0   2   4     5191.85     5255.67     74.12 o 
   1   2   4     3566.62     3728.62     82.07 o 
   2   2   4      146.20       84.47     69.66 o 
   3   2   4     3428.61     3477.13     86.54 o 
   4   2   4      550.89      547.95     91.75 o 
   5   2   4      832.56      870.25     64.78 o 
   6   2   4      284.76      264.75     61.00 o 
   7   2   4      946.94      993.84     60.69 o 
   8   2   4       51.80      103.68     52.82 o 
   9   2   4      467.83      488.01     55.47 o 
  -9   3   4      154.57      167.45     61.58 o 
  -8   3   4       25.48       81.18     64.32 o 
  -7   3   4      612.09      628.98     62.42 o 
  -6   3   4      503.85      497.99     71.11 o 
  -5   3   4     5237.13     5287.64     80.94 o 
  -4   3   4     1845.45     1830.84     73.17 o 
  -3   3   4     3545.60     3509.92     87.72 o 
  -2   3   4    20271.43    19469.98    210.57 o 
  -1   3   4    31921.50    31853.42    461.05 o 
   0   3   4     6038.41     5954.45     87.95 o 
   1   3   4    12430.20    12492.34    133.75 o 
   2   3   4    11450.37    11380.18    249.46 o 
   3   3   4    24189.01    23980.04    575.37 o 
   4   3   4     5983.59     5793.56    132.52 o 
   5   3   4     5586.97     5402.27    118.00 o 
   6   3   4      650.17      717.34     61.08 o 
   7   3   4       30.71      -12.15     57.29 o 
   8   3   4       51.17      164.67     58.69 o 
   9   3   4      229.50      146.91     68.49 o 
  -9   4   4       22.80       42.06     58.10 o 
  -8   4   4       75.50       70.13     54.45 o 
  -7   4   4     1363.37     1378.20     71.07 o 
  -6   4   4       99.65      145.35     66.29 o 
  -5   4   4      470.12      467.60     58.21 o 
  -4   4   4     4392.50     4303.47     76.11 o 
  -3   4   4      257.54      262.80     71.13 o 
  -2   4   4     5551.48     5836.10     68.86 o 
  -1   4   4     1897.12     2068.08     60.29 o 
   0   4   4     1979.68     2013.73     72.53 o 
   1   4   4     1007.58     1097.70     67.39 o 
   2   4   4     1622.26     1694.22     80.87 o 
   3   4   4     8127.31     8104.62    159.03 o 
   4   4   4     4285.50     4269.13    101.94 o 
   5   4   4     1976.52     1941.17     70.58 o 
   6   4   4     1420.68     1396.68     75.20 o 
   7   4   4     1431.53     1385.43     63.24 o 
   8   4   4      221.30      132.50     50.27 o 
   9   4   4        0.27       79.70     52.00 o 
  -9   5   4       42.17      -27.39     55.28 o 
  -8   5   4       80.45      214.76     73.53 o 
  -7   5   4      108.74      299.48     74.38 o 
  -6   5   4       15.95       59.42     72.15 o 
  -5   5   4      341.53      386.89     73.44 o 
  -4   5   4     2652.08     2777.89     93.25 o 
  -3   5   4      644.47      570.17     73.86 o 
  -2   5   4     4903.18     4953.04     69.22 o 
  -1   5   4    23581.68    23764.92    295.43 o 
   0   5   4    12799.57    13379.00    318.16 o 
   1   5   4     2535.72     2644.36     70.20 o 
   2   5   4     8846.96     9011.05    174.80 o 
   3   5   4    12552.23    12457.62    262.69 o 
   4   5   4    10033.18     9565.62    190.04 o 
   5   5   4     1748.53     1629.99     56.18 o 
   6   5   4      653.29      653.24     53.52 o 
   7   5   4       79.12       89.49     54.50 o 
   8   5   4       68.17      139.64     56.42 o 
   9   5   4      204.36      285.24     72.44 o 
  -9   6   4      739.41      827.43     76.57 o 
  -8   6   4      625.70      649.15     63.95 o 
  -7   6   4      453.96      542.17     78.78 o 
  -6   6   4      824.61      853.06     77.69 o 
  -5   6   4     4557.75     4443.45    127.71 o 
  -4   6   4     5061.25     4953.23    133.46 o 
  -3   6   4      345.52      231.15     61.72 o 
  -2   6   4      149.12      250.96     66.71 o 
  -1   6   4      470.28      501.08     74.23 o 
   0   6   4      800.73      821.94     68.68 o 
   1   6   4     1619.46     1658.04     61.03 o 
   2   6   4        4.63       79.02     72.36 o 
   3   6   4      137.55      109.94     55.24 o 
   4   6   4       19.41        7.08     53.70 o 
   5   6   4      253.35      304.61     54.45 o 
   6   6   4      181.84      148.02     69.77 o 
   7   6   4      884.43      930.58     61.35 o 
   8   6   4      398.33      306.57     51.02 o 
   9   6   4       39.90       21.38     80.94 o 
  -9   7   4       11.08      178.39     65.08 o 
  -8   7   4      422.75      444.93     65.84 o 
  -7   7   4      678.88      793.48     78.85 o 
  -6   7   4       58.80      -72.65     80.74 o 
  -5   7   4      479.04      511.58     74.89 o 
  -4   7   4      549.55      566.71     74.13 o 
  -3   7   4     1039.81      864.20     56.82 o 
  -2   7   4     3740.58     3723.87     68.57 o 
  -1   7   4    10019.25    10321.68    109.00 o 
   0   7   4      395.76      445.83     65.85 o 
   1   7   4      604.76      685.86     65.95 o 
   2   7   4     2343.16     2311.16     59.85 o 
   3   7   4     5803.28     5718.14    148.10 o 
   4   7   4     5397.10     5509.70    177.05 o 
   5   7   4      218.91      181.45     68.00 o 
   6   7   4      307.58      341.37     55.02 o 
   7   7   4      362.15      399.99     50.30 o 
   8   7   4      114.21      131.75     56.10 o 
   9   7   4        1.08       68.95     63.55 o 
  -9   8   4      895.92      914.52     97.03 o 
  -8   8   4      921.65      907.40     99.89 o 
  -7   8   4     1051.10     1049.73    146.60 o 
  -6   8   4     1142.21     1258.30     80.44 o 
  -5   8   4     1638.56     1562.51     67.53 o 
  -4   8   4     2505.27     2420.20     83.93 o 
  -3   8   4     1856.13     1732.47     61.12 o 
  -2   8   4     1134.97     1093.39     50.55 o 
  -1   8   4      787.41      657.17     59.97 o 
   0   8   4     9222.29     9258.35    153.28 o 
   1   8   4     5649.23     5599.12    156.80 o 
   2   8   4      228.70      299.95     68.73 o 
   3   8   4       14.00       91.60     56.31 o 
   4   8   4      186.02      241.25     72.75 o 
   5   8   4      318.82      401.71     54.72 o 
   6   8   4        5.23      -58.90     58.90 o 
   7   8   4      188.96      278.50     63.90 o 
   8   8   4      219.93      163.51     64.18 o 
  -8   9   4      446.95      421.77     59.30 o 
  -7   9   4      672.55      716.68    105.63 o 
  -6   9   4      118.09      116.62     75.14 o 
  -5   9   4      144.62      148.52     61.52 o 
  -4   9   4       43.90      150.84     79.20 o 
  -3   9   4       14.24       50.23     54.70 o 
  -2   9   4      121.73      168.05     54.01 o 
  -1   9   4      689.38      679.32     63.31 o 
   0   9   4     4365.54     4423.41    101.85 o 
   1   9   4     9404.68     9439.22    214.92 o 
   2   9   4      126.75      138.47     59.64 o 
   3   9   4      255.91      372.38     93.39 o 
   4   9   4      224.37      295.28     69.13 o 
   5   9   4      288.78      249.60     76.12 o 
   6   9   4      938.93     1156.75     72.77 o 
   7   9   4     1336.68     1255.13     58.05 o 
   8   9   4      996.15      905.95     50.48 o 
  -8  10   4      538.13      530.59     72.12 o 
  -7  10   4       11.04      114.08     65.05 o 
  -6  10   4      893.74      793.91     59.43 o 
  -5  10   4       18.22       27.45     61.71 o 
  -4  10   4      238.20      170.08     66.00 o 
  -3  10   4      106.94      128.34     50.06 o 
  -2  10   4       68.34      170.24     51.10 o 
  -1  10   4      335.58      380.17     54.19 o 
   0  10   4       21.99       14.56     72.29 o 
   1  10   4        2.95       44.39     57.41 o 
   2  10   4     3748.69     3661.09     88.88 o 
   3  10   4      626.20      824.83     91.18 o 
   4  10   4        0.72      161.15     94.45 o 
   5  10   4      244.06      355.75     62.46 o 
   6  10   4      235.94      190.14     54.29 o 
   7  10   4        6.86      -22.13     98.47 o 
   8  10   4      198.02      321.66    108.36 o 
  -8  11   4      386.10      298.78     62.08 o 
  -7  11   4     2380.72     2518.48    218.38 o 
  -6  11   4     1403.98     1628.78    162.85 o 
  -5  11   4     1589.83     1724.11     67.51 o 
  -4  11   4     8103.92     7947.65    259.06 o 
  -3  11   4     3652.70     3554.95     62.10 o 
  -2  11   4      441.02      355.57     51.67 o 
  -1  11   4      749.06      781.74     52.15 o 
   0  11   4     1384.55     1397.69     72.88 o 
   1  11   4     6745.96     6611.27     85.57 o 
   2  11   4     3442.35     3433.21     69.45 o 
   3  11   4     1079.71     1024.85     57.99 o 
   4  11   4      897.97      859.90     58.23 o 
   5  11   4     1868.89     1811.79     56.80 o 
   6  11   4     1962.90     2008.19     67.50 o 
   7  11   4     1951.53     1875.86     80.37 o 
   8  11   4      423.97      398.43     44.36 o 
  -8  12   4      167.14      204.59     92.78 o 
  -7  12   4      273.85      371.86     69.66 o 
  -6  12   4     1048.63     1089.13     50.00 o 
  -5  12   4     1509.72     1705.39     80.18 o 
  -4  12   4       46.86      110.39     72.30 o 
  -3  12   4      459.65      407.67     66.16 o 
  -2  12   4     2808.65     2688.90     51.01 o 
  -1  12   4      178.12      205.72     45.93 o 
   0  12   4      225.18      230.97     50.04 o 
   1  12   4     1019.62      990.97     60.67 o 
   2  12   4      192.22      278.64     81.00 o 
   3  12   4        1.23      154.32     74.27 o 
   4  12   4      709.98      608.12     54.16 o 
   5  12   4      261.90      161.05     54.66 o 
   6  12   4      370.30      355.01     47.71 o 
   7  12   4       32.84       31.16     76.69 o 
  -7  13   4      237.09      317.28    115.26 o 
  -6  13   4      349.96      373.85     47.98 o 
  -5  13   4      656.24      764.25     82.92 o 
  -4  13   4     2164.76     2138.19     57.51 o 
  -3  13   4     3217.78     3201.78     57.21 o 
  -2  13   4     5570.47     5439.87     82.77 o 
  -1  13   4     1652.30     1594.16     57.38 o 
   0  13   4     1649.84     1604.31     56.70 o 
   1  13   4     3823.10     3821.58     77.89 o 
   2  13   4     2710.15     2703.42     52.89 o 
   3  13   4      816.39      900.43     54.52 o 
   4  13   4       43.47       86.80     45.81 o 
   5  13   4      820.54      914.92     60.96 o 
   6  13   4     1216.66     1175.76     49.06 o 
   7  13   4      555.78      564.10     52.53 o 
  -7  14   4      146.87       96.79     76.68 o 
  -6  14   4      915.83      963.30     49.11 o 
  -5  14   4     1778.34     1930.80     79.63 o 
  -4  14   4     1156.92     1146.75     57.84 o 
  -3  14   4      793.96      773.06     43.60 o 
  -2  14   4     1579.14     1451.30     44.79 o 
  -1  14   4        5.13       77.95     53.53 o 
   0  14   4       46.10       36.00     47.43 o 
   1  14   4       32.76      130.11     56.07 o 
   2  14   4       82.37      349.39     53.36 o 
   3  14   4      431.55      450.69     45.59 o 
   4  14   4     1159.30     1248.38     49.10 o 
   5  14   4     1659.70     1655.05     58.85 o 
   6  14   4     1309.54     1233.14     61.98 o 
  -6  15   4      182.43      202.69     44.44 o 
  -5  15   4       32.19       77.02     59.25 o 
  -4  15   4       22.43      139.61     43.42 o 
  -3  15   4        5.09       38.37     45.67 o 
  -2  15   4       96.75      142.19     50.51 o 
  -1  15   4      451.62      466.26     65.47 o 
   0  15   4       13.73       82.73     45.04 o 
   1  15   4        1.96      112.69     50.68 o 
   2  15   4      725.27      838.48     52.35 o 
   3  15   4      227.71      301.36     50.96 o 
   4  15   4      298.83      301.88     60.90 o 
   5  15   4       13.19      159.04     45.26 o 
   6  15   4      175.52      237.54     44.85 o 
  -6  16   4      991.50      888.09     42.18 o 
  -5  16   4     2145.84     2021.17     52.82 o 
  -4  16   4     1390.28     1471.54     49.02 o 
  -3  16   4      282.40      300.91     39.87 o 
  -2  16   4       29.12      100.60     47.06 o 
  -1  16   4       80.64       72.08     37.89 o 
   0  16   4      230.23      282.60     62.46 o 
   1  16   4       46.26      122.52     42.01 o 
   2  16   4      542.79      477.79     52.79 o 
   3  16   4        0.74      102.06     45.80 o 
   4  16   4      391.69      372.23     43.63 o 
   5  16   4      526.08      512.38     45.43 o 
  -5  17   4      653.20      707.77     45.08 o 
  -4  17   4      257.37      248.50     46.58 o 
  -3  17   4       84.55      158.08     46.81 o 
  -2  17   4      515.42      551.93     38.58 o 
  -1  17   4      753.10      857.31     61.36 o 
   0  17   4     1201.65     1181.11     64.84 o 
   1  17   4      328.19      316.26     42.32 o 
   2  17   4       70.13      120.81     71.01 o 
   3  17   4      125.23       95.11     42.20 o 
   4  17   4      420.70      305.51     45.83 o 
   5  17   4       96.32       76.03     46.17 o 
  -4  18   4      945.19      876.39     44.99 o 
  -3  18   4      437.84      408.39     44.83 o 
  -2  18   4      157.57      167.80     35.29 o 
  -1  18   4      149.35      128.59     38.65 o 
   0  18   4      296.76      412.47     52.88 o 
   1  18   4      145.75      138.54     45.89 o 
   2  18   4       80.33       89.50     57.22 o 
   3  18   4        1.81       76.02     42.94 o 
   4  18   4        4.74       14.30     43.74 o 
  -3  19   4       53.31      -12.81     57.24 o 
  -2  19   4      274.17      312.79     50.62 o 
  -1  19   4      942.81      889.38     48.62 o 
   0  19   4      815.39      747.63     34.60 o 
   1  19   4      555.99      691.31     39.61 o 
   2  19   4      126.42      194.36     79.35 o 
   3  19   4      139.57      146.21     48.10 o 
  -2  20   4      194.26      156.14     44.86 o 
  -1  20   4        6.23       29.35     37.05 o 
   0  20   4        1.27       81.95     55.31 o 
   1  20   4        0.42       31.84     40.24 o 
  -9   1   5       53.17       50.53     54.39 o 
  -8   1   5      578.08      611.81     61.79 o 
  -7   1   5      980.01      953.81     61.39 o 
  -6   1   5     3276.95     3241.55     77.35 o 
  -5   1   5     8973.32     8640.21    177.49 o 
  -4   1   5    27882.66    27528.71    487.15 o 
  -3   1   5    26089.18    25840.63    186.22 o 
  -2   1   5    13128.53    12667.41    150.77 o 
  -1   1   5     8392.35     8057.91     91.50 o 
   0   1   5    36628.47    34790.08    203.12 o 
   1   1   5    42344.04    40234.42    350.76 o 
   2   1   5    13617.57    13540.01    169.13 o 
   3   1   5    11323.56    11102.21    114.32 o 
   4   1   5       65.89      116.42     57.75 o 
   5   1   5      343.75      390.24     70.38 o 
   6   1   5       98.42      114.17     62.83 o 
   7   1   5      300.36      319.19     63.67 o 
   8   1   5      220.11      178.21     46.92 o 
   9   1   5       12.24      158.47     45.91 o 
  -9   2   5      447.64      441.94     56.98 o 
  -8   2   5      148.20      166.35     68.65 o 
  -7   2   5      168.22      179.95     56.65 o 
  -6   2   5      786.51      762.98     63.06 o 
  -5   2   5       91.87      107.49     63.31 o 
  -4   2   5      991.85     1031.58     67.99 o 
  -3   2   5     1272.53     1311.74     64.76 o 
  -2   2   5      328.24      355.18     65.34 o 
  -1   2   5      868.00      796.12     69.39 o 
   0   2   5     2009.39     2126.72     77.27 o 
   1   2   5      255.55      229.60     76.16 o 
   2   2   5      587.67      700.77     71.46 o 
   3   2   5     1711.06     1753.28     78.43 o 
   4   2   5      506.77      601.88     81.82 o 
   5   2   5      234.07      266.19     66.48 o 
   6   2   5     2067.80     1964.93     92.65 o 
   7   2   5     1118.20     1153.31     60.71 o 
   8   2   5      475.69      513.25     60.62 o 
   9   2   5      476.84      476.52     53.09 o 
  -9   3   5        3.06       65.00     62.97 o 
  -8   3   5      116.07      132.95     59.97 o 
  -7   3   5      235.73      300.84     73.92 o 
  -6   3   5      296.45      215.87     64.73 o 
  -5   3   5      231.38      321.16     70.49 o 
  -4   3   5     3120.83     3002.75     86.77 o 
  -3   3   5       25.19       66.62     67.78 o 
  -2   3   5      642.92      680.42     65.12 o 
  -1   3   5     2975.30     3161.16     64.99 o 
   0   3   5      174.76      217.63     65.97 o 
   1   3   5     8561.20     8609.29    100.29 o 
   2   3   5     4030.86     4042.89     83.92 o 
   3   3   5      547.92      615.45     75.88 o 
   4   3   5      906.57      941.38     64.59 o 
   5   3   5      737.11      692.90     63.80 o 
   6   3   5      235.40      237.38     57.03 o 
   7   3   5        2.37      -54.15     69.06 o 
   8   3   5        0.57       38.41     54.54 o 
   9   3   5        9.57      129.79     51.32 o 
  -9   4   5      324.02      297.36     84.83 o 
  -8   4   5       51.92      127.10     55.49 o 
  -7   4   5       24.92       83.87     77.53 o 
  -6   4   5       31.94       83.11     75.37 o 
  -5   4   5      804.83      960.04     64.91 o 
  -4   4   5     1029.18     1044.42     66.49 o 
  -3   4   5     1359.46     1434.50     66.57 o 
  -2   4   5     1403.17     1444.11     69.21 o 
  -1   4   5      122.37      104.24     59.57 o 
   0   4   5      285.20      305.34     58.65 o 
   1   4   5     1247.17     1218.19     64.66 o 
   2   4   5       83.75      155.08     73.32 o 
   3   4   5      284.75      307.88     64.04 o 
   4   4   5       51.37       69.48     58.24 o 
   5   4   5       24.25       -7.57     55.84 o 
   6   4   5     1692.58     1682.88     83.24 o 
   7   4   5     1844.56     1898.10    105.03 o 
   8   4   5     1408.86     1369.44     51.58 o 
   9   4   5      241.70      288.14     45.08 o 
  -9   5   5      122.93      194.98     72.81 o 
  -8   5   5      423.66      485.53     68.66 o 
  -7   5   5     1119.77     1108.66     67.50 o 
  -6   5   5     1537.90     1703.83    157.21 o 
  -5   5   5     1247.53     1314.34     59.62 o 
  -4   5   5       32.66       72.91     54.56 o 
  -3   5   5      585.49      505.15     69.87 o 
  -2   5   5      230.25      193.13     58.47 o 
  -1   5   5     9433.98     9672.38    174.37 o 
   0   5   5     1888.40     1883.43     72.71 o 
   1   5   5      351.87      407.76     62.20 o 
   2   5   5      842.38      862.27     68.28 o 
   3   5   5     5029.47     4904.42     99.50 o 
   4   5   5     2745.79     2881.02     70.29 o 
   5   5   5      589.99      669.30     54.18 o 
   6   5   5       24.77       13.77     62.47 o 
   7   5   5       45.18      151.39     47.75 o 
   8   5   5      321.13      418.01     53.88 o 
   9   5   5       65.76       77.96     45.81 o 
  -9   6   5       56.54      116.19     63.67 o 
  -8   6   5      611.60      801.63     75.75 o 
  -7   6   5     1761.19     1724.95     95.81 o 
  -6   6   5      352.36      521.93     82.35 o 
  -5   6   5      510.91      507.58     61.26 o 
  -4   6   5      623.39      646.91     80.18 o 
  -3   6   5      502.60      427.43     65.13 o 
  -2   6   5      986.87     1167.02     64.77 o 
  -1   6   5     1047.61     1207.63     65.26 o 
   0   6   5     1048.74     1185.00     75.23 o 
   1   6   5      161.62      239.12     60.75 o 
   2   6   5       36.26      -30.02     67.86 o 
   3   6   5     1272.76     1242.11     57.79 o 
   4   6   5     1579.46     1553.18     64.15 o 
   5   6   5      222.75      310.53     52.12 o 
   6   6   5      442.71      547.50     60.08 o 
   7   6   5     2716.34     2532.69    137.76 o 
   8   6   5      549.68      432.34     56.14 o 
   9   6   5       28.42       34.46     54.29 o 
  -9   7   5       21.36      -13.34     73.59 o 
  -8   7   5      227.08      193.15     71.77 o 
  -7   7   5      835.12      823.97     63.65 o 
  -6   7   5     1983.18     1955.73     72.82 o 
  -5   7   5      873.84     1099.58    101.43 o 
  -4   7   5      975.58     1069.99     62.79 o 
  -3   7   5     1541.05     1563.35     57.22 o 
  -2   7   5     5911.87     5939.61     60.25 o 
  -1   7   5     7008.12     7064.58     65.84 o 
   0   7   5     2492.56     2643.96     65.50 o 
   1   7   5      916.83      871.05     55.67 o 
   2   7   5      342.59      333.60     50.17 o 
   3   7   5     1807.37     1917.88     56.31 o 
   4   7   5     2891.73     2878.47     65.50 o 
   5   7   5      706.13      731.01     54.93 o 
   6   7   5      241.08      256.64     54.23 o 
   7   7   5       84.08      111.29     98.86 o 
   8   7   5      323.64      337.08     51.08 o 
  -9   8   5        6.64        8.77     62.67 o 
  -8   8   5      584.32      664.15     80.88 o 
  -7   8   5     1455.77     1473.66     85.94 o 
  -6   8   5      813.47      886.81     62.70 o 
  -5   8   5      264.75      299.97     67.71 o 
  -4   8   5      878.73      955.71     63.00 o 
  -3   8   5     1317.70     1367.56     57.83 o 
  -2   8   5      964.52      895.97     51.09 o 
  -1   8   5       41.94        4.06     50.17 o 
   0   8   5      104.86       16.96     64.26 o 
   1   8   5     1042.66      990.55     56.20 o 
   2   8   5      167.66      243.85     52.68 o 
   3   8   5      308.56      168.17     56.60 o 
   4   8   5      933.41      977.10     53.42 o 
   5   8   5      143.13      180.07     56.90 o 
   6   8   5      103.08      175.12     64.70 o 
   7   8   5      845.16      814.45     49.33 o 
   8   8   5      118.66        2.91     87.84 o 
  -8   9   5       15.54      108.03     56.76 o 
  -7   9   5      714.27      734.18     72.65 o 
  -6   9   5     2079.89     2274.18     87.63 o 
  -5   9   5     2512.39     2532.70     74.26 o 
  -4   9   5     3430.25     3596.10     77.70 o 
  -3   9   5     1702.80     1750.24     53.17 o 
  -2   9   5     3296.02     3272.15     57.72 o 
  -1   9   5     4964.75     5003.46     73.71 o 
   0   9   5     6320.41     6307.94     82.54 o 
   1   9   5     7479.30     7606.23    127.74 o 
   2   9   5     4239.62     4137.71    148.12 o 
   3   9   5     1714.94     1695.25     69.96 o 
   4   9   5     3239.41     3257.91     57.75 o 
   5   9   5      241.62      433.57     82.09 o 
   6   9   5       76.40       15.11     65.80 o 
   7   9   5      189.29      164.31     57.33 o 
   8   9   5      401.08      395.03     53.75 o 
  -8  10   5     1092.87     1090.76     80.69 o 
  -7  10   5     2361.94     2587.63    112.53 o 
  -6  10   5      205.69      206.52     60.47 o 
  -5  10   5      180.92      234.54     58.10 o 
  -4  10   5       13.66       45.43     54.79 o 
  -3  10   5      123.30       61.28     51.49 o 
  -2  10   5      561.82      583.45     53.18 o 
  -1  10   5      108.73       84.02     53.09 o 
   0  10   5       36.73       35.98     50.29 o 
   1  10   5      393.64      437.27     51.95 o 
   2  10   5      160.97      205.61     50.03 o 
   3  10   5      767.35      755.65     63.32 o 
   4  10   5     2964.53     3066.21     74.30 o 
   5  10   5     1988.05     1931.66     56.63 o 
   6  10   5       19.15      158.29     61.23 o 
   7  10   5      143.14       35.24     58.85 o 
   8  10   5       65.43      134.44     47.61 o 
  -8  11   5       20.63      -42.70     56.01 o 
  -7  11   5       16.77       72.93     71.18 o 
  -6  11   5       96.33      232.30     65.78 o 
  -5  11   5     1849.54     1883.63     56.76 o 
  -4  11   5     3038.49     3094.46     77.39 o 
  -3  11   5     2262.91     2340.49     66.66 o 
  -2  11   5      189.31      317.70     83.53 o 
  -1  11   5     2848.17     2736.30    108.66 o 
   0  11   5     3677.50     3641.18     51.20 o 
   1  11   5     2990.01     3015.63     54.10 o 
   2  11   5      706.87      719.33     52.82 o 
   3  11   5      333.37      366.60     48.59 o 
   4  11   5      115.19      209.01     48.60 o 
   5  11   5        0.41        6.44     50.69 o 
   6  11   5       73.49       99.04     44.83 o 
   7  11   5        3.19       41.79     61.49 o 
  -8  12   5      700.58      768.11     67.67 o 
  -7  12   5     1595.04     1646.01     63.25 o 
  -6  12   5       36.13      -56.61     56.61 o 
  -5  12   5      116.76      215.34     48.52 o 
  -4  12   5        5.50        3.06     44.02 o 
  -3  12   5      126.92      233.13     48.58 o 
  -2  12   5      161.02      126.12     49.10 o 
  -1  12   5      744.60      782.71     54.63 o 
   0  12   5     2015.95     2096.39     45.96 o 
   1  12   5      983.81     1024.32     51.04 o 
   2  12   5     1510.21     1518.47    141.19 o 
   3  12   5     1453.33     1444.38     59.44 o 
   4  12   5     3302.43     3428.43     90.17 o 
   5  12   5     2080.43     2145.94     79.20 o 
   6  12   5      660.83      710.79     68.88 o 
   7  12   5       57.86      125.92     70.69 o 
  -7  13   5      303.46      380.83     85.81 o 
  -6  13   5       26.86      113.63     49.10 o 
  -5  13   5       76.95      195.02     48.54 o 
  -4  13   5      138.48      155.63     45.34 o 
  -3  13   5      678.84      744.11     49.28 o 
  -2  13   5     5137.23     5009.70     81.92 o 
  -1  13   5     4919.50     4849.64     49.08 o 
   0  13   5       29.01       -0.15     47.28 o 
   1  13   5       23.94       28.74     53.43 o 
   2  13   5      606.34      748.34    127.67 o 
   3  13   5      952.58     1041.57     86.00 o 
   4  13   5     1954.13     1915.11     62.53 o 
   5  13   5     2126.18     2110.13     50.42 o 
   6  13   5     1907.04     1907.30     62.54 o 
   7  13   5      541.64      408.32     59.82 o 
  -7  14   5      329.87      283.16     56.46 o 
  -6  14   5      273.15      227.92     51.79 o 
  -5  14   5      156.88      184.75     48.28 o 
  -4  14   5        0.85      -38.08     50.95 o 
  -3  14   5      197.33      182.20     47.54 o 
  -2  14   5       35.34       43.44     42.63 o 
  -1  14   5      672.19      740.54     43.20 o 
   0  14   5       10.99      102.85     50.51 o 
   1  14   5      298.21      384.58     42.83 o 
   2  14   5      261.18      257.88     43.91 o 
   3  14   5      145.26      180.00     63.90 o 
   4  14   5      193.59      233.48     44.82 o 
   5  14   5      280.00      302.55     46.70 o 
   6  14   5      124.09      120.11     72.66 o 
  -6  15   5      800.16      836.67     45.82 o 
  -5  15   5      254.58      197.91     44.76 o 
  -4  15   5      256.79      390.14     94.39 o 
  -3  15   5      503.45      539.08     63.58 o 
  -2  15   5     3103.78     3067.28     50.42 o 
  -1  15   5     2116.39     2119.29     44.40 o 
   0  15   5     1671.26     1648.08     53.27 o 
   1  15   5     1529.38     1394.97     62.42 o 
   2  15   5     2186.66     2219.05     56.26 o 
   3  15   5     3995.51     3871.94     84.73 o 
   4  15   5     2257.12     2182.04     86.47 o 
   5  15   5     1613.82     1595.31     49.56 o 
   6  15   5      960.30      874.34     51.34 o 
  -6  16   5      140.18      105.36     44.04 o 
  -5  16   5      128.02      143.27     49.62 o 
  -4  16   5       11.41       58.67     48.16 o 
  -3  16   5      445.41      523.34     40.84 o 
  -2  16   5      465.83      504.16     41.90 o 
  -1  16   5       30.56      -27.30     40.96 o 
   0  16   5      122.08      199.71     46.34 o 
   1  16   5      248.43      295.60     55.95 o 
   2  16   5      712.19      726.68     57.73 o 
   3  16   5      291.09      363.29     42.38 o 
   4  16   5      213.66      241.95     37.11 o 
   5  16   5      300.90      273.38     43.51 o 
  -5  17   5       19.16      166.75     49.05 o 
  -4  17   5       16.63       82.77     45.87 o 
  -3  17   5      169.88      294.84     54.49 o 
  -2  17   5      140.73      199.90     35.86 o 
  -1  17   5      382.61      399.06     39.77 o 
   0  17   5       16.15       14.41     54.70 o 
   1  17   5       45.35      132.26     45.32 o 
   2  17   5       24.49      115.48     37.89 o 
   3  17   5      620.29      602.91     42.55 o 
   4  17   5      208.65      258.22     49.49 o 
  -4  18   5      180.69      186.28     49.50 o 
  -3  18   5       26.94       56.61     38.00 o 
  -2  18   5       15.60        9.24     36.67 o 
  -1  18   5       23.25       76.10     34.60 o 
   0  18   5        5.06        0.01     36.72 o 
   1  18   5      232.24      233.99     39.80 o 
   2  18   5     1214.70     1182.80     59.72 o 
   3  18   5     1260.98     1284.47     44.17 o 
   4  18   5      705.86      733.10     57.38 o 
  -3  19   5       41.44       16.68     49.85 o 
  -2  19   5        8.10       80.98     41.18 o 
  -1  19   5       48.66       33.79     35.16 o 
   0  19   5      116.09      132.83     36.30 o 
   1  19   5      351.40      346.65     42.34 o 
   2  19   5       97.93      169.53     39.34 o 
   3  19   5        1.71       66.42     39.78 o 
  -1  20   5       36.47      100.51     37.35 o 
   0  20   5       76.75      109.54     35.78 o 
   1  20   5       31.42       33.71     42.11 o 
  -9   0   6       18.48       56.98     92.63 o 
  -8   0   6       10.17       62.46     83.55 o 
  -7   0   6       20.07      117.68     97.60 o 
  -6   0   6       89.24       47.48     75.62 o 
  -5   0   6      126.88      119.66     67.24 o 
  -4   0   6     3843.94     3693.31     88.77 o 
  -3   0   6      240.20      176.02     74.29 o 
  -2   0   6      732.65      956.88    121.93 o 
  -1   0   6     2741.42     2845.20    109.83 o 
   0   0   6     6978.70     7070.66    139.90 o 
   1   0   6      987.01      921.27    108.75 o 
   2   0   6     2348.13     2516.29    125.19 o 
   3   0   6     7702.52     7122.77    182.53 o 
   4   0   6     8356.51     8232.95    168.05 o 
   5   0   6     6785.70     6502.91    132.71 o 
   6   0   6     8273.40     8012.70    325.38 o 
   7   0   6     1183.01     1238.94    130.63 o 
   8   0   6     1123.56      990.32     89.79 o 
   9   0   6      896.65      661.09     62.25 o 
  -9   1   6      134.32      171.95     59.24 o 
  -8   1   6      832.98      811.53     60.13 o 
  -7   1   6      256.35      255.57     60.29 o 
  -6   1   6      266.96      337.10     60.74 o 
  -5   1   6      668.27      685.35     50.70 o 
  -4   1   6      863.94      806.33     55.61 o 
  -3   1   6     5960.80     5899.23     69.95 o 
  -2   1   6     9211.00     9172.71    107.31 o 
  -1   1   6    13540.07    13427.64    113.83 o 
   0   1   6     4647.17     4485.97     80.01 o 
   1   1   6     1128.29      887.51     76.01 o 
   2   1   6      514.43      575.73     76.53 o 
   3   1   6     2972.65     2919.63     65.27 o 
   4   1   6       16.58       -0.66     64.67 o 
   5   1   6     2412.25     2394.81     73.62 o 
   6   1   6     1666.81     1637.31     65.27 o 
   7   1   6      670.25      776.50     80.75 o 
   8   1   6      170.23      198.03     51.15 o 
   9   1   6        9.85       52.24     46.72 o 
  -9   2   6       22.96       31.46     60.01 o 
  -8   2   6       15.30       43.24     55.40 o 
  -7   2   6      322.66      276.51     61.92 o 
  -6   2   6      523.74      489.26     70.66 o 
  -5   2   6      493.40      443.07     61.66 o 
  -4   2   6      779.12      694.77     60.44 o 
  -3   2   6      154.30      114.36     58.60 o 
  -2   2   6     5414.56     5642.86     79.06 o 
  -1   2   6     2219.48     2127.42     68.62 o 
   0   2   6       11.03      -17.53     75.86 o 
   1   2   6      501.78      438.67     78.24 o 
   2   2   6     1342.57     1417.83     78.32 o 
   3   2   6     2016.04     1960.24     67.40 o 
   4   2   6     6056.00     5835.95    124.08 o 
   5   2   6     2994.79     3033.32     67.27 o 
   6   2   6      999.15     1023.07     63.69 o 
   7   2   6       74.45      228.91     55.63 o 
   8   2   6      842.94      816.31     61.21 o 
   9   2   6      460.77      459.21     58.69 o 
  -9   3   6      547.55      494.02     65.33 o 
  -8   3   6     2334.67     2299.38    124.28 o 
  -7   3   6     5230.28     5349.91    143.72 o 
  -6   3   6     7097.92     7012.99    204.97 o 
  -5   3   6     4813.60     4819.28     91.35 o 
  -4   3   6     3977.42     3803.10     87.27 o 
  -3   3   6    12314.94    11917.72    120.24 o 
  -2   3   6    10824.16    10503.74    125.57 o 
  -1   3   6    20273.34    19812.00    232.12 o 
   0   3   6    14848.39    15004.86    129.71 o 
   1   3   6    10254.55    10544.42    130.22 o 
   2   3   6     5237.89     5284.30     76.25 o 
   3   3   6     2475.20     2463.80     66.40 o 
   4   3   6      213.72      283.09     57.42 o 
   5   3   6      212.01      186.76     81.17 o 
   6   3   6     1318.26     1209.19    100.81 o 
   7   3   6     1097.18     1038.51     52.12 o 
   8   3   6      584.09      621.90     54.42 o 
   9   3   6        7.60       49.24     51.75 o 
  -9   4   6      315.80      324.83     91.60 o 
  -8   4   6       52.21       46.65     76.52 o 
  -7   4   6      235.25      232.92     64.61 o 
  -6   4   6      441.76      507.46     60.45 o 
  -5   4   6      156.32      221.34     74.37 o 
  -4   4   6      284.96      284.85     61.42 o 
  -3   4   6       30.70       76.23     57.11 o 
  -2   4   6      237.43      372.42     65.72 o 
  -1   4   6     4344.91     4641.93     71.39 o 
   0   4   6     2772.86     2897.58     62.89 o 
   1   4   6     2695.89     2704.49     67.93 o 
   2   4   6     5238.23     5204.33     91.20 o 
   3   4   6        6.80        9.03     60.25 o 
   4   4   6      113.48      145.86     53.97 o 
   5   4   6      955.49      867.32     61.71 o 
   6   4   6        0.44        8.93     58.61 o 
   7   4   6       28.97       -5.78     61.97 o 
   8   4   6        0.43      106.41     48.70 o 
   9   4   6        5.55      -12.23     62.67 o 
  -9   5   6      194.37      323.72     64.80 o 
  -8   5   6     1972.77     2041.73     65.68 o 
  -7   5   6     3149.57     3453.67    147.75 o 
  -6   5   6     3390.57     3469.04    104.25 o 
  -5   5   6     1308.18     1322.70     69.37 o 
  -4   5   6     3638.24     3801.91    105.54 o 
  -3   5   6     1337.84     1288.74     58.88 o 
  -2   5   6     8932.10     8636.02     99.90 o 
  -1   5   6     6214.29     5997.69     99.20 o 
   0   5   6      342.29      414.42     65.75 o 
   1   5   6      177.78      190.81     63.53 o 
   2   5   6      297.12      265.32     65.00 o 
   3   5   6       25.21       -3.90     61.20 o 
   4   5   6      201.48      268.77     59.57 o 
   5   5   6      128.16      142.46     57.21 o 
   6   5   6       84.28      124.29     55.86 o 
   7   5   6       82.07      164.21     49.81 o 
   8   5   6        4.95      -12.92     45.93 o 
  -9   6   6       83.82      204.56     73.37 o 
  -8   6   6       35.36      213.49    118.11 o 
  -7   6   6       55.09      221.05     62.84 o 
  -6   6   6       26.27       74.84     57.80 o 
  -5   6   6       34.27       28.76     73.99 o 
  -4   6   6      383.85      534.66    102.54 o 
  -3   6   6     2540.70     2537.65     64.12 o 
  -2   6   6      167.22      167.85     51.23 o 
  -1   6   6     2305.10     2443.46     65.78 o 
   0   6   6     3427.05     3476.46     65.91 o 
   1   6   6     4556.24     4542.94    131.82 o 
   2   6   6     2753.99     2738.64     61.20 o 
   3   6   6     2147.81     2161.20     61.85 o 
   4   6   6      471.36      464.64     60.44 o 
   5   6   6      627.20      666.17     53.52 o 
   6   6   6     1385.60     1254.63     65.43 o 
   7   6   6     1219.02     1241.65     48.73 o 
   8   6   6      380.93      453.19     84.73 o 
  -9   7   6        2.39      -44.59     72.02 o 
  -8   7   6      717.83      713.00     83.82 o 
  -7   7   6     2650.90     2738.01     79.92 o 
  -6   7   6     1978.56     1950.71     60.77 o 
  -5   7   6      422.77      458.09     95.15 o 
  -4   7   6        3.09      101.08     87.27 o 
  -3   7   6      186.25      223.61     58.26 o 
  -2   7   6     1808.46     1731.82     48.47 o 
  -1   7   6     1509.07     1382.85     57.66 o 
   0   7   6       23.04       52.05     55.48 o 
   1   7   6      198.33      278.50     53.61 o 
   2   7   6     1685.75     1705.92     54.43 o 
   3   7   6      893.46      915.23     52.90 o 
   4   7   6      878.14      945.52     56.48 o 
   5   7   6     1408.11     1380.97     57.11 o 
   6   7   6       43.37        3.27     54.18 o 
   7   7   6      254.27      384.33     49.97 o 
   8   7   6       30.78       23.81     58.29 o 
  -9   8   6        3.52       56.35     60.16 o 
  -8   8   6        8.09       95.25     82.61 o 
  -7   8   6      102.18       52.35     59.67 o 
  -6   8   6      312.26      450.63     61.62 o 
  -5   8   6       52.71      109.88     82.12 o 
  -4   8   6      110.66       34.31     82.74 o 
  -3   8   6     1182.27     1182.59     64.13 o 
  -2   8   6     1178.30     1121.92     51.37 o 
  -1   8   6     2412.78     2508.77     52.37 o 
   0   8   6      728.07      678.71     52.27 o 
   1   8   6     2117.34     2043.63     57.56 o 
   2   8   6     2406.82     2423.39     59.26 o 
   3   8   6     1053.65     1088.83     53.48 o 
   4   8   6     2334.51     2318.86     60.92 o 
   5   8   6     2010.54     2098.30     78.69 o 
   6   8   6     1158.70     1128.17     51.24 o 
   7   8   6      959.27      995.29     80.39 o 
   8   8   6      378.43      376.78     77.18 o 
  -8   9   6       48.54      181.56     56.38 o 
  -7   9   6      360.59      481.15     64.16 o 
  -6   9   6       24.37        0.14     75.56 o 
  -5   9   6      467.53      447.22     76.78 o 
  -4   9   6     1608.71     1544.94     62.23 o 
  -3   9   6      752.14      838.90     56.22 o 
  -2   9   6      285.18      280.53     46.38 o 
  -1   9   6     1348.57     1365.34     60.79 o 
   0   9   6      200.65      363.23     55.37 o 
   1   9   6     4019.79     3832.97     53.80 o 
   2   9   6      787.43      881.27     79.97 o 
   3   9   6     1559.28     1593.23     53.52 o 
   4   9   6      765.30      761.92     52.00 o 
   5   9   6      606.82      575.08     50.42 o 
   6   9   6       92.57      135.46     46.91 o 
   7   9   6      336.66      434.28     63.47 o 
   8   9   6      105.35      203.92     66.77 o 
  -8  10   6        4.41       99.81     81.80 o 
  -7  10   6      225.26      272.98     62.52 o 
  -6  10   6      285.72      325.58     76.02 o 
  -5  10   6      485.96      656.08     73.65 o 
  -4  10   6       46.58      128.59     71.79 o 
  -3  10   6       86.37       80.91     49.57 o 
  -2  10   6     1235.79     1194.36     65.90 o 
  -1  10   6      405.59      425.16     50.99 o 
   0  10   6     1178.68     1133.77     53.73 o 
   1  10   6     1640.57     1638.93     62.55 o 
   2  10   6       51.52       36.87     87.57 o 
   3  10   6      110.98      160.04     78.52 o 
   4  10   6      778.59      775.28     57.64 o 
   5  10   6     2285.08     2215.67     62.79 o 
   6  10   6     1048.42     1122.65     62.41 o 
   7  10   6      410.08      429.59     83.10 o 
  -8  11   6      204.07      279.55     54.42 o 
  -7  11   6       84.84       78.81    145.38 o 
  -6  11   6      190.64      307.41     57.69 o 
  -5  11   6     1016.01     1080.32     76.27 o 
  -4  11   6     7323.11     7157.58     78.35 o 
  -3  11   6     1066.23     1083.18     52.71 o 
  -2  11   6     2373.48     2352.69     69.44 o 
  -1  11   6     1951.46     1948.83     53.17 o 
   0  11   6     4373.75     4308.40     49.06 o 
   1  11   6     5877.31     5851.60    138.01 o 
   2  11   6     2851.47     2900.05     56.29 o 
   3  11   6     1011.34     1043.82     52.98 o 
   4  11   6     2016.23     1903.03     55.71 o 
   5  11   6     1235.81     1151.63     57.19 o 
   6  11   6      398.24      480.01     56.17 o 
   7  11   6       39.50      -20.72     65.46 o 
  -7  12   6        3.98       53.98     65.68 o 
  -6  12   6      211.25      320.54     55.92 o 
  -5  12   6       17.47      126.56     58.23 o 
  -4  12   6      549.09      616.28     47.70 o 
  -3  12   6      795.01      817.81     50.93 o 
  -2  12   6       27.85       45.58     55.54 o 
  -1  12   6      572.27      611.07     53.28 o 
   0  12   6      120.81       47.92     48.64 o 
   1  12   6      509.81      525.92     48.54 o 
   2  12   6      724.61      777.10     51.73 o 
   3  12   6      714.69      686.38     52.15 o 
   4  12   6        9.27       62.70     60.71 o 
   5  12   6      103.75      128.58     58.04 o 
   6  12   6       94.24       84.12     52.52 o 
   7  12   6       72.45      124.93     50.39 o 
  -7  13   6      197.83      150.79     54.00 o 
  -6  13   6      502.70      540.24     62.00 o 
  -5  13   6     1623.76     1594.95     61.76 o 
  -4  13   6     2761.51     2713.13     53.34 o 
  -3  13   6     1814.75     1790.12     45.26 o 
  -2  13   6     1191.47     1194.67     74.29 o 
  -1  13   6     1726.93     1666.21     50.30 o 
   0  13   6     3777.77     3827.47     61.15 o 
   1  13   6     2761.34     2661.74     45.09 o 
   2  13   6      511.23      556.89     47.62 o 
   3  13   6     1148.57     1095.00     49.48 o 
   4  13   6      926.52     1023.03     55.38 o 
   5  13   6     1208.32     1226.24     48.10 o 
   6  13   6      329.61      305.52     47.73 o 
  -7  14   6      392.53      266.83     62.60 o 
  -6  14   6      105.78       25.62     49.87 o 
  -5  14   6      252.65      228.51     52.80 o 
  -4  14   6       40.69       37.10     50.12 o 
  -3  14   6        3.74       10.84     45.80 o 
  -2  14   6        4.99      -49.46     49.46 o 
  -1  14   6      345.03      394.26     42.82 o 
   0  14   6      451.42      462.82     48.47 o 
   1  14   6     1700.52     1708.11     45.95 o 
   2  14   6     2106.12     2084.22     48.62 o 
   3  14   6      352.97      320.34     44.82 o 
   4  14   6       26.86       65.18     49.78 o 
   5  14   6       16.90       36.40     42.51 o 
   6  14   6       90.07       58.03     50.58 o 
  -6  15   6        0.13      -59.89     73.38 o 
  -5  15   6      135.91      210.02     52.08 o 
  -4  15   6       19.55      174.10     56.95 o 
  -3  15   6      245.28      358.19     43.66 o 
  -2  15   6      356.67      366.94     75.62 o 
  -1  15   6        0.30       38.81     37.75 o 
   0  15   6      355.31      383.03     57.04 o 
   1  15   6        0.68      -43.25     43.25 o 
   2  15   6       88.43       54.21     77.13 o 
   3  15   6      159.91      379.31     51.80 o 
   4  15   6      365.76      466.62     65.09 o 
   5  15   6       14.45       58.73     43.33 o 
  -5  16   6       52.87       74.75     43.37 o 
  -4  16   6      102.31      115.27     37.43 o 
  -3  16   6       74.89       69.01     43.88 o 
  -2  16   6        2.38       24.04     48.11 o 
  -1  16   6       25.18      135.60     39.12 o 
   0  16   6      608.14      576.77     45.66 o 
   1  16   6     2592.91     2537.68     56.12 o 
   2  16   6     1764.12     1873.40     44.84 o 
   3  16   6      769.76      783.93     76.32 o 
   4  16   6       33.88      119.54     40.38 o 
   5  16   6       19.16      -37.03     41.20 o 
  -5  17   6      138.04       74.86     43.93 o 
  -4  17   6      132.81      185.23     52.08 o 
  -3  17   6      591.78      616.26     39.99 o 
  -2  17   6      616.67      590.07     44.31 o 
  -1  17   6      511.96      563.81     37.26 o 
   0  17   6      248.26      353.71     49.33 o 
   1  17   6      949.74      945.97     37.82 o 
   2  17   6     1521.17     1399.28     40.38 o 
   3  17   6     1969.09     1866.11     43.35 o 
   4  17   6      455.45      499.40     39.96 o 
  -4  18   6      306.40      382.97     45.70 o 
  -3  18   6      639.91      585.37     39.15 o 
  -2  18   6      613.53      628.09     36.07 o 
  -1  18   6      178.63      202.90     35.81 o 
   0  18   6      728.46      748.16     54.02 o 
   1  18   6      802.74      708.45     34.60 o 
   2  18   6      567.46      648.47     42.45 o 
   3  18   6       15.36      -20.00     35.53 o 
  -3  19   6      572.43      590.86     74.10 o 
  -2  19   6      466.26      428.55     39.11 o 
  -1  19   6      232.33      246.77     42.59 o 
   0  19   6       53.88       51.30     49.56 o 
   1  19   6      197.83      226.91     39.35 o 
   2  19   6      611.32      678.26     76.10 o 
  -9   1   7     2832.55     2542.72     61.22 o 
  -8   1   7      777.08      764.59     61.13 o 
  -7   1   7      595.52      559.39     60.82 o 
  -6   1   7     2188.13     2166.10     58.85 o 
  -5   1   7     2349.36     2223.49     74.17 o 
  -4   1   7     4819.98     4558.51     61.05 o 
  -3   1   7     3456.93     3300.44     73.31 o 
  -2   1   7      685.15      765.08     68.88 o 
  -1   1   7     1077.52     1087.60     76.62 o 
   0   1   7     7192.83     7064.71     85.77 o 
   1   1   7       76.05      217.51     75.47 o 
   2   1   7     5934.13     6410.35    173.13 o 
   3   1   7       22.04       51.05     56.02 o 
   4   1   7     3932.16     3898.58     64.33 o 
   5   1   7     4394.27     4408.72    123.02 o 
   6   1   7       52.32        4.42     62.31 o 
   7   1   7      559.54      589.42     57.17 o 
   8   1   7       37.70       41.94     52.38 o 
   9   1   7       66.11      -25.29     49.07 o 
  -9   2   7      156.00      139.26     65.61 o 
  -8   2   7        1.56       -7.75     55.89 o 
  -7   2   7     1218.07     1288.35     77.75 o 
  -6   2   7     2856.82     2830.53     76.21 o 
  -5   2   7      210.92      264.01     50.65 o 
  -4   2   7      273.03      295.43     56.79 o 
  -3   2   7       45.70       77.53     58.07 o 
  -2   2   7      306.88      354.65     68.10 o 
  -1   2   7      181.72      204.85     72.09 o 
   0   2   7     1328.24     1503.42     75.78 o 
   1   2   7       33.11      184.56     74.89 o 
   2   2   7       68.44      163.97     63.92 o 
   3   2   7     1423.72     1359.63     60.64 o 
   4   2   7     1370.41     1437.45     60.56 o 
   5   2   7      355.92      344.56     62.66 o 
   6   2   7     2638.18     2744.78     68.76 o 
   7   2   7      913.57      798.08     57.89 o 
   8   2   7      377.57      300.28     52.22 o 
  -9   3   7      991.33     1073.91    120.80 o 
  -8   3   7       78.83        3.45     80.52 o 
  -7   3   7      168.01      183.60     67.27 o 
  -6   3   7     1326.58     1256.00     60.05 o 
  -5   3   7     1904.76     1781.88     80.73 o 
  -4   3   7     3369.50     3385.92     70.31 o 
  -3   3   7      212.64      303.53     58.17 o 
  -2   3   7      580.59      669.72     63.72 o 
  -1   3   7      275.51      473.35     68.97 o 
   0   3   7       49.32       72.73     67.30 o 
   1   3   7      627.31      671.44     70.90 o 
   2   3   7     4967.29     4810.10     69.58 o 
   3   3   7      282.78      326.05     58.94 o 
   4   3   7     1865.82     1896.97     69.08 o 
   5   3   7     1906.65     1864.44     63.69 o 
   6   3   7        0.61       39.14     56.82 o 
   7   3   7      163.88      164.23     49.39 o 
   8   3   7      105.63      192.10     63.16 o 
  -9   4   7       20.90       13.69     65.23 o 
  -8   4   7        9.52       59.68     61.46 o 
  -7   4   7      191.86      222.39     64.34 o 
  -6   4   7       93.51       58.35     60.48 o 
  -5   4   7      335.14      263.96     67.58 o 
  -4   4   7     2634.13     2564.10     62.80 o 
  -3   4   7     1977.68     1841.58     55.93 o 
  -2   4   7     2865.52     3191.75     68.68 o 
  -1   4   7       96.32      231.27     64.34 o 
   0   4   7     4286.78     4291.09     66.15 o 
   1   4   7    15126.38    14827.17    154.30 o 
   2   4   7    18327.97    17485.79    241.42 o 
   3   4   7    16594.12    16341.77    279.96 o 
   4   4   7     7703.94     7651.77    124.94 o 
   5   4   7     3769.98     3794.11     88.98 o 
   6   4   7     1759.45     1807.29     69.77 o 
   7   4   7     1483.19     1395.85     64.04 o 
   8   4   7      747.52      672.71     48.81 o 
  -9   5   7       46.84       18.06     63.45 o 
  -8   5   7      277.40      307.88     66.69 o 
  -7   5   7      480.33      534.02     63.98 o 
  -6   5   7      503.68      527.72     53.61 o 
  -5   5   7      134.57      140.83     71.02 o 
  -4   5   7      611.49      526.24     59.17 o 
  -3   5   7     2110.78     2055.13     54.36 o 
  -2   5   7       95.28      112.33     60.63 o 
  -1   5   7      190.79      213.89     60.53 o 
   0   5   7      982.23     1042.18     56.35 o 
   1   5   7     1519.74     1463.20     60.11 o 
   2   5   7     4434.65     4379.12    140.26 o 
   3   5   7      137.59      225.21     54.97 o 
   4   5   7      129.45      189.34     56.50 o 
   5   5   7      495.73      675.41     52.72 o 
   6   5   7       21.74      191.31     93.34 o 
   7   5   7       62.43      176.53     52.85 o 
   8   5   7        7.89       44.56     53.08 o 
  -9   6   7       32.61       84.73     83.24 o 
  -8   6   7        3.81       -5.24     63.34 o 
  -7   6   7       21.81       76.62     93.31 o 
  -6   6   7      280.13      362.95     58.49 o 
  -5   6   7      227.42      191.71     51.65 o 
  -4   6   7     4146.03     4185.91     86.37 o 
  -3   6   7     3167.64     3183.24     59.84 o 
  -2   6   7      138.40      153.35     47.84 o 
  -1   6   7       44.08       54.70     50.55 o 
   0   6   7     2022.23     1973.61     51.54 o 
   1   6   7     9737.63     9772.68    126.00 o 
   2   6   7    10168.58     9985.49    174.04 o 
   3   6   7     5558.90     5275.95     61.41 o 
   4   6   7     5908.88     5961.23     73.16 o 
   5   6   7     2137.71     2205.77     63.86 o 
   6   6   7     1077.90     1030.79     62.00 o 
   7   6   7      583.75      661.30     54.10 o 
   8   6   7      326.93      128.20     67.45 o 
  -9   7   7      390.19      379.53     59.46 o 
  -8   7   7     1158.11     1270.81     60.24 o 
  -7   7   7     1858.33     2158.97     87.04 o 
  -6   7   7     2178.68     2195.68     63.18 o 
  -5   7   7     2664.76     2547.26     60.69 o 
  -4   7   7     3879.16     3861.64     79.43 o 
  -3   7   7     9346.77     9158.07    162.23 o 
  -2   7   7     5841.26     5607.84     63.81 o 
  -1   7   7      927.62      913.39     50.43 o 
   0   7   7      293.09      396.84     52.37 o 
   1   7   7     1318.71     1401.88     56.41 o 
   2   7   7      872.33      979.24     57.75 o 
   3   7   7      656.29      633.75     52.99 o 
   4   7   7        7.84      -38.12     52.95 o 
   5   7   7       42.46       58.65     50.47 o 
   6   7   7      164.59      221.39     50.27 o 
   7   7   7        2.77       20.92     60.59 o 
   8   7   7       85.61       87.37     45.14 o 
  -8   8   7       49.83       61.96     61.70 o 
  -7   8   7      437.32      588.07     65.72 o 
  -6   8   7     1282.79     1287.41     61.92 o 
  -5   8   7      140.07      188.40     57.59 o 
  -4   8   7      139.76      177.97     56.77 o 
  -3   8   7       98.57      144.24     53.28 o 
  -2   8   7     6267.86     5879.25     82.82 o 
  -1   8   7     4860.79     4742.09     93.38 o 
   0   8   7      857.01      782.62     46.26 o 
   1   8   7       15.39      141.42     49.51 o 
   2   8   7       70.66      122.54     56.83 o 
   3   8   7       10.98      105.70     77.15 o 
   4   8   7        5.21       25.28     50.93 o 
   5   8   7       70.86      139.30     49.64 o 
   6   8   7      249.08      261.33     47.89 o 
   7   8   7        0.87       67.52     48.02 o 
   8   8   7       18.65       16.67     48.14 o 
  -8   9   7     1186.53     1151.69     70.14 o 
  -7   9   7     2154.62     2020.00     75.36 o 
  -6   9   7     1133.10     1091.69     56.48 o 
  -5   9   7      280.61      341.93     61.57 o 
  -4   9   7     1132.14      930.08     56.64 o 
  -3   9   7     3282.24     3211.10     64.69 o 
  -2   9   7     4461.20     4383.99     65.42 o 
  -1   9   7     1811.25     1772.84     57.27 o 
   0   9   7      291.60      236.62     49.66 o 
   1   9   7     4691.40     4736.62     92.57 o 
   2   9   7     1014.58     1044.49     52.74 o 
   3   9   7      303.70      407.31     51.60 o 
   4   9   7       44.26       97.24     48.88 o 
   5   9   7       48.25      106.70     48.43 o 
   6   9   7      158.75      191.14     45.34 o 
   7   9   7      117.71       99.94     91.08 o 
  -8  10   7        9.81       52.62     60.97 o 
  -7  10   7      474.12      515.61     94.66 o 
  -6  10   7     2425.84     2320.71     58.83 o 
  -5  10   7      458.15      588.57     61.96 o 
  -4  10   7        9.78       31.22     54.87 o 
  -3  10   7     1193.31     1160.10     50.64 o 
  -2  10   7     2758.73     2555.60     57.04 o 
  -1  10   7     6311.18     6013.90     84.11 o 
   0  10   7     1540.38     1551.19     52.97 o 
   1  10   7     3596.44     3498.85     65.40 o 
   2  10   7     1730.63     1652.58     64.71 o 
   3  10   7      956.63     1091.20     48.19 o 
   4  10   7     1423.29     1426.67     62.61 o 
   5  10   7      695.01      726.62     52.87 o 
   6  10   7      256.41      264.91     45.62 o 
   7  10   7      243.67      192.75     73.33 o 
  -8  11   7      192.93      122.80     79.57 o 
  -7  11   7      183.26      253.39     75.18 o 
  -6  11   7       47.58       76.02     68.36 o 
  -5  11   7      393.91      250.73     89.00 o 
  -4  11   7      147.32      225.45     51.63 o 
  -3  11   7     1733.08     1733.03     55.64 o 
  -2  11   7      701.64      774.94     54.13 o 
  -1  11   7      471.67      478.16     46.51 o 
   0  11   7      528.66      510.16     44.96 o 
   1  11   7      229.99      225.95     49.53 o 
   2  11   7        9.84      111.43     67.56 o 
   3  11   7        5.77       19.46     54.67 o 
   4  11   7      764.65      759.85     87.02 o 
   5  11   7      346.78      467.07     57.46 o 
   6  11   7      124.05      107.53     55.20 o 
   7  11   7       31.44      141.17     95.42 o 
  -7  12   7        7.09      124.28     58.42 o 
  -6  12   7      320.53      334.53     59.68 o 
  -5  12   7       32.90      152.21     61.54 o 
  -4  12   7       21.49       15.06     46.28 o 
  -3  12   7      490.54      547.46     49.29 o 
  -2  12   7     1905.40     1838.02     52.85 o 
  -1  12   7     5783.68     5646.97     83.68 o 
   0  12   7      399.86      388.94     54.19 o 
   1  12   7      115.56      228.43     47.24 o 
   2  12   7      111.58      225.84     48.33 o 
   3  12   7      160.56      216.60     63.89 o 
   4  12   7      423.14      545.80     44.44 o 
   5  12   7      351.02      373.37     44.89 o 
   6  12   7      196.15      276.90     53.63 o 
   7  12   7      365.69      259.61     66.19 o 
  -7  13   7       22.32       68.55     87.20 o 
  -6  13   7      385.69      299.11     49.97 o 
  -5  13   7      818.11      968.00     64.15 o 
  -4  13   7      931.53      893.32     59.77 o 
  -3  13   7      201.41      147.57     48.11 o 
  -2  13   7     1439.20     1510.50     77.04 o 
  -1  13   7     4002.28     3928.82     68.52 o 
   0  13   7     2832.93     2758.20     46.57 o 
   1  13   7     3594.10     3551.71    107.19 o 
   2  13   7     1702.65     1652.48     47.50 o 
   3  13   7      211.03      250.63     47.40 o 
   4  13   7        5.63       92.25     46.85 o 
   5  13   7       93.62      118.89     46.51 o 
   6  13   7        4.79       43.28     42.44 o 
  -6  14   7      269.28      401.54     54.77 o 
  -5  14   7      131.61       25.74     60.31 o 
  -4  14   7       48.45       86.20     52.86 o 
  -3  14   7      344.91      351.79     44.00 o 
  -2  14   7      188.36      217.88     41.31 o 
  -1  14   7      304.62      279.37     41.90 o 
   0  14   7      219.87      145.54     44.08 o 
   1  14   7       12.06       89.29     42.99 o 
   2  14   7       87.33      108.13     48.56 o 
   3  14   7     1775.85     1856.48     90.81 o 
   4  14   7     1317.95     1346.71     46.76 o 
   5  14   7        5.34       12.89     42.52 o 
   6  14   7        7.30      -39.16     45.74 o 
  -6  15   7      596.64      442.97     56.90 o 
  -5  15   7      992.72      918.13     55.52 o 
  -4  15   7     1062.92     1059.57     67.18 o 
  -3  15   7      997.83     1070.01     45.18 o 
  -2  15   7      943.99     1003.03     59.21 o 
  -1  15   7     2313.99     2376.23     61.06 o 
   0  15   7     3546.63     3409.10     80.20 o 
   1  15   7     3489.82     3421.19     47.40 o 
   2  15   7     1628.90     1674.81     68.73 o 
   3  15   7     1867.28     1842.61     44.09 o 
   4  15   7      159.82       70.67     57.25 o 
   5  15   7        8.72       62.67     37.70 o 
  -5  16   7        9.67       84.82     60.11 o 
  -4  16   7       24.83      155.15     42.90 o 
  -3  16   7       15.73       85.19     42.37 o 
  -2  16   7       52.82      159.59     40.04 o 
  -1  16   7      155.71      132.78     41.58 o 
   0  16   7       64.54       83.21     47.20 o 
   1  16   7      107.65       88.56     53.94 o 
   2  16   7        2.41       10.28     43.12 o 
   3  16   7      765.56      737.35     55.26 o 
   4  16   7      131.42      120.49     36.22 o 
   5  16   7        1.49       74.46     47.85 o 
  -4  17   7      596.45      485.44     40.44 o 
  -3  17   7      472.75      426.01     49.67 o 
  -2  17   7      602.68      646.82     49.28 o 
  -1  17   7      385.11      423.46     43.35 o 
   0  17   7      530.28      579.47     43.78 o 
   1  17   7      184.72      121.05     36.33 o 
   2  17   7      555.97      610.63     81.59 o 
   3  17   7       88.61      137.76     60.77 o 
   4  17   7        5.25       56.48     99.29 o 
  -4  18   7      367.19      285.05     45.76 o 
  -3  18   7      490.17      439.64     61.80 o 
  -2  18   7      807.42      727.73     42.36 o 
  -1  18   7      802.32      807.63     43.59 o 
   0  18   7      960.21      955.01     42.37 o 
   1  18   7      476.48      476.79     38.60 o 
   2  18   7      342.93      399.38     41.06 o 
   3  18   7       29.99       61.96     37.83 o 
  -2  19   7        0.25       28.50     43.85 o 
  -1  19   7        0.17       -8.00     55.88 o 
   0  19   7        0.20       11.66     40.06 o 
   1  19   7       23.41       30.15     35.31 o 
  -9   0   8      968.34      896.21     93.79 o 
  -8   0   8        9.63      130.00     98.17 o 
  -7   0   8      299.01      347.74    104.02 o 
  -6   0   8     1515.49     1577.21     92.87 o 
  -5   0   8      233.24      340.72     77.82 o 
  -4   0   8     1831.26     1711.97     71.36 o 
  -3   0   8       97.39       62.61     86.69 o 
  -2   0   8    10704.24    10428.44    220.37 o 
  -1   0   8     9018.19     8538.55    158.64 o 
   0   0   8    12365.16    12484.66    120.11 o 
   1   0   8    12737.72    12320.36    299.92 o 
   2   0   8     5654.42     5256.20     94.35 o 
   3   0   8     5926.24     5630.52    102.69 o 
   4   0   8     1807.93     1818.94     91.99 o 
   5   0   8      103.74      286.44     81.48 o 
   6   0   8      465.03      564.48    103.75 o 
   7   0   8      198.93      327.83     73.24 o 
   8   0   8     1239.99     1143.40    122.56 o 
  -9   1   8       96.32      113.28     69.88 o 
  -8   1   8       41.58      100.16     59.56 o 
  -7   1   8       26.23       81.31     61.67 o 
  -6   1   8     1165.18     1112.03     48.81 o 
  -5   1   8      935.28      910.10     53.30 o 
  -4   1   8       57.55      137.90     53.76 o 
  -3   1   8      144.10      130.83     59.72 o 
  -2   1   8      131.27      178.84     58.97 o 
  -1   1   8      619.61      647.67     71.70 o 
   0   1   8      437.85      408.31     70.62 o 
   1   1   8      397.48      365.76     71.38 o 
   2   1   8     3552.01     3491.64     64.37 o 
   3   1   8      736.17      684.76     58.62 o 
   4   1   8      132.50      231.08     53.59 o 
   5   1   8        5.21        4.00     56.93 o 
   6   1   8      224.70      240.99     56.98 o 
   7   1   8      386.12      500.59     60.38 o 
   8   1   8       10.69        9.00     79.93 o 
  -9   2   8      634.40      632.82     67.88 o 
  -8   2   8      283.38      319.31     73.58 o 
  -7   2   8      638.50      677.77     69.69 o 
  -6   2   8     5439.60     5378.90     91.22 o 
  -5   2   8      329.46      358.49     57.84 o 
  -4   2   8      833.65      847.14     52.10 o 
  -3   2   8      576.53      632.83     56.01 o 
  -2   2   8     2678.00     2508.33     71.89 o 
  -1   2   8     7506.42     7248.96    112.61 o 
   0   2   8     3001.89     2681.39     68.40 o 
   1   2   8    11952.92    11612.33     75.50 o 
   2   2   8     6324.58     6390.14     98.36 o 
   3   2   8     6881.20     6702.73     59.89 o 
   4   2   8     1935.24     1970.98     67.18 o 
   5   2   8      473.25      617.73     59.16 o 
   6   2   8      124.81      237.54     59.48 o 
   7   2   8      909.85      955.04     50.51 o 
   8   2   8     1174.85     1011.61     49.50 o 
  -9   3   8      711.68      719.76     72.45 o 
  -8   3   8      810.22      833.43     78.07 o 
  -7   3   8      733.54      797.22     74.69 o 
  -6   3   8     4167.27     4165.66    120.53 o 
  -5   3   8      752.17      743.46     60.36 o 
  -4   3   8     1838.54     1761.28     58.71 o 
  -3   3   8      355.91      325.53     54.62 o 
  -2   3   8      828.92      816.15     60.33 o 
  -1   3   8       32.77       72.89     63.44 o 
   0   3   8       39.40       81.12     64.52 o 
   1   3   8       82.72       26.56     61.23 o 
   2   3   8     4184.14     4020.28     61.40 o 
   3   3   8      789.63      794.77     58.78 o 
   4   3   8       38.60      134.46     57.87 o 
   5   3   8        5.14      127.14     60.85 o 
   6   3   8       59.67       -7.43     97.20 o 
   7   3   8       15.10      139.30    100.60 o 
   8   3   8        4.78      113.51     49.94 o 
  -9   4   8      314.49      366.83     80.29 o 
  -8   4   8      396.69      460.05     57.10 o 
  -7   4   8        0.38       63.15     61.84 o 
  -6   4   8      149.02      135.63     66.65 o 
  -5   4   8      336.41      314.03     50.56 o 
  -4   4   8      662.91      591.58     59.87 o 
  -3   4   8      458.05      429.24     51.73 o 
  -2   4   8     5341.14     5327.81    127.04 o 
  -1   4   8     8221.91     8359.60    134.99 o 
   0   4   8       13.81      -52.68     57.36 o 
   1   4   8        5.04       64.28     57.11 o 
   2   4   8     3615.72     3519.05     74.65 o 
   3   4   8     1292.23     1287.30     56.66 o 
   4   4   8      566.55      670.03     60.08 o 
   5   4   8        0.53       45.30     56.33 o 
   6   4   8      317.64      322.21     64.76 o 
   7   4   8      238.90      287.29     54.94 o 
   8   4   8      239.24      325.81     47.35 o 
  -9   5   8      908.25      882.51     68.57 o 
  -8   5   8      820.10      926.80     70.17 o 
  -7   5   8      262.38      404.65     68.59 o 
  -6   5   8      424.43      438.31     53.29 o 
  -5   5   8     3453.68     3329.84     72.94 o 
  -4   5   8     3691.20     3537.21     62.07 o 
  -3   5   8     2940.54     2774.81     62.99 o 
  -2   5   8     2575.88     2662.80     64.18 o 
  -1   5   8     1708.11     1750.87     53.47 o 
   0   5   8      835.27      913.51     54.23 o 
   1   5   8     2882.81     2736.77     54.58 o 
   2   5   8     3590.35     3499.60    110.38 o 
   3   5   8     3020.10     2977.52     56.63 o 
   4   5   8        2.88       25.18     52.36 o 
   5   5   8       58.42       59.09     60.47 o 
   6   5   8        1.39        3.28     48.28 o 
   7   5   8        2.26       68.49     47.79 o 
   8   5   8        5.62      -46.21     46.21 o 
  -9   6   8      159.55      165.07     73.35 o 
  -8   6   8      117.88      171.83     63.94 o 
  -7   6   8        3.96      104.88     53.70 o 
  -6   6   8        5.81       13.76     68.63 o 
  -5   6   8     1904.84     1833.89     60.70 o 
  -4   6   8     3920.98     3719.26     63.93 o 
  -3   6   8     5839.38     5913.58    105.15 o 
  -2   6   8     1005.59      975.46     46.87 o 
  -1   6   8     2236.58     2235.46     68.31 o 
   0   6   8     5140.73     5074.51     75.96 o 
   1   6   8     3845.42     3796.37     63.42 o 
   2   6   8     2303.94     2312.23     59.72 o 
   3   6   8      901.36      967.62     65.52 o 
   4   6   8     2164.36     2248.03     69.42 o 
   5   6   8     3701.41     3727.29     62.51 o 
   6   6   8     2197.88     2202.53     55.56 o 
   7   6   8      231.36      254.44     50.80 o 
   8   6   8       46.45       98.06     46.15 o 
  -8   7   8      145.32       84.05     57.54 o 
  -7   7   8        1.35       91.10     63.55 o 
  -6   7   8      169.86      287.83     60.53 o 
  -5   7   8       30.92      191.03     51.91 o 
  -4   7   8      136.64       84.37     67.40 o 
  -3   7   8      393.61      434.58     46.50 o 
  -2   7   8     1783.04     1744.82     48.68 o 
  -1   7   8     4620.92     4671.42     77.48 o 
   0   7   8     2483.31     2583.58     50.98 o 
   1   7   8        4.44       -3.78     51.17 o 
   2   7   8     1572.06     1487.52     58.17 o 
   3   7   8     1009.14      950.55     75.27 o 
   4   7   8        0.63      -54.28     54.28 o 
   5   7   8      282.21      358.27     47.56 o 
   6   7   8      363.54      373.21     51.31 o 
   7   7   8      136.18      241.76     63.97 o 
   8   7   8        5.71      119.05     56.45 o 
  -8   8   8       75.29       32.07     55.28 o 
  -7   8   8       49.20       61.70     62.90 o 
  -6   8   8      579.35      564.09     59.22 o 
  -5   8   8     1422.88     1382.59     62.81 o 
  -4   8   8     2422.53     2187.67     64.73 o 
  -3   8   8     2160.10     2157.19     67.57 o 
  -2   8   8     3257.22     3281.01    103.69 o 
  -1   8   8     3651.43     3544.16     92.04 o 
   0   8   8     7580.17     7460.27    108.66 o 
   1   8   8    11467.77    11309.88    176.73 o 
   2   8   8     8128.04     8016.04    147.34 o 
   3   8   8     1246.77     1241.86     48.08 o 
   4   8   8     3746.59     3725.22     50.91 o 
   5   8   8     3059.32     3019.19     74.52 o 
   6   8   8     3003.11     2964.36     74.71 o 
   7   8   8      912.81      956.13     69.25 o 
  -8   9   8      243.50      383.83     80.10 o 
  -7   9   8      922.93      831.06     61.30 o 
  -6   9   8     1322.37     1295.96     73.32 o 
  -5   9   8     1217.46     1389.76     68.02 o 
  -4   9   8     1928.71     1788.84     57.39 o 
  -3   9   8     2089.08     1982.51     54.97 o 
  -2   9   8     5943.29     5654.07     72.71 o 
  -1   9   8     8481.78     8364.98     78.28 o 
   0   9   8     7359.26     7259.83    101.37 o 
   1   9   8        2.70       76.11     52.75 o 
   2   9   8     1600.87     1607.11     57.78 o 
   3   9   8        3.34       84.25     49.64 o 
   4   9   8      319.83      413.33     71.11 o 
   5   9   8       29.95      113.55     45.54 o 
   6   9   8       51.79       75.60     47.77 o 
   7   9   8      213.50      234.39     51.80 o 
  -8  10   8        4.94      -47.42     93.26 o 
  -7  10   8       54.32       29.82     87.06 o 
  -6  10   8       48.99      140.10     72.47 o 
  -5  10   8      104.18      278.15     73.37 o 
  -4  10   8       39.88       68.41     53.96 o 
  -3  10   8       75.47      119.46     46.49 o 
  -2  10   8       14.85      -40.46     53.64 o 
  -1  10   8     1201.04     1237.31     54.40 o 
   0  10   8     2353.21     2381.32     72.55 o 
   1  10   8     5737.23     5719.32     69.95 o 
   2  10   8     3471.09     3455.05     72.72 o 
   3  10   8       13.34        2.77     45.60 o 
   4  10   8       15.09       78.94     50.04 o 
   5  10   8      316.57      375.49     45.98 o 
   6  10   8      224.22      364.18     48.64 o 
   7  10   8      110.46       22.74     76.21 o 
  -7  11   8     1052.26     1063.80     64.70 o 
  -6  11   8     1084.42     1179.36     82.71 o 
  -5  11   8     1421.18     1544.53    109.42 o 
  -4  11   8      728.59      790.86     47.10 o 
  -3  11   8       36.83      175.56     52.55 o 
  -2  11   8     1477.36     1434.24     49.97 o 
  -1  11   8     4346.94     4173.60     56.95 o 
   0  11   8      917.85      823.83     51.27 o 
   1  11   8      343.38      397.22     73.66 o 
   2  11   8     1362.99     1539.51    107.18 o 
   3  11   8        8.38      148.08     52.42 o 
   4  11   8       11.41       51.67     73.13 o 
   5  11   8       14.02       52.69     56.28 o 
   6  11   8      665.96      658.78     60.88 o 
   7  11   8      399.08      406.45     53.42 o 
  -7  12   8        7.47        8.86     50.84 o 
  -6  12   8        0.47      -18.17     50.41 o 
  -5  12   8      175.29      247.85     61.27 o 
  -4  12   8      237.25      332.26     46.60 o 
  -3  12   8       11.03       61.22     47.59 o 
  -2  12   8       82.59       95.28     55.89 o 
  -1  12   8     2192.51     2079.71     46.81 o 
   0  12   8        6.51      -54.35     54.35 o 
   1  12   8      724.76      795.92     55.01 o 
   2  12   8        3.09        7.05     47.40 o 
   3  12   8      223.78      232.05     49.36 o 
   4  12   8      314.32      325.35     50.17 o 
   5  12   8       30.33      139.05     47.53 o 
   6  12   8       57.82      150.95     48.61 o 
  -7  13   8       69.43      135.88     56.59 o 
  -6  13   8      919.71      793.38     53.74 o 
  -5  13   8      549.89      554.98     58.23 o 
  -4  13   8       88.66       -8.97     58.25 o 
  -3  13   8      132.49      132.32     62.35 o 
  -2  13   8       38.16       81.79     44.28 o 
  -1  13   8        8.35       77.43     65.51 o 
   0  13   8      145.48       23.67     59.17 o 
   1  13   8      209.34      260.67     40.95 o 
   2  13   8      260.83      403.88     42.46 o 
   3  13   8       27.22       74.19     44.37 o 
   4  13   8       12.95       99.65     58.99 o 
   5  13   8        1.55      184.02     67.14 o 
   6  13   8       65.28       81.33     83.97 o 
  -6  14   8       82.85       37.10     58.58 o 
  -5  14   8      329.39      373.01     53.22 o 
  -4  14   8      868.40      924.57     48.25 o 
  -3  14   8      539.44      625.13     45.29 o 
  -2  14   8      168.69      151.20     37.86 o 
  -1  14   8      592.13      545.56     43.15 o 
   0  14   8       24.47       20.12     38.57 o 
   1  14   8      151.70      268.60     53.25 o 
   2  14   8       35.16       53.66     43.03 o 
   3  14   8      306.99      234.77     41.21 o 
   4  14   8     1075.32     1068.59     64.89 o 
   5  14   8      272.62      333.81     44.66 o 
  -6  15   8      150.85      162.48     54.36 o 
  -5  15   8      259.53      174.76     53.97 o 
  -4  15   8       13.45       96.22     39.47 o 
  -3  15   8       51.06       84.73     46.25 o 
  -2  15   8      181.43      251.94     41.30 o 
  -1  15   8      413.21      464.37     41.85 o 
   0  15   8      413.14      515.62     59.65 o 
   1  15   8        3.04       42.78     43.02 o 
   2  15   8       43.59       22.33     38.64 o 
   3  15   8        1.22        7.09     41.83 o 
   4  15   8        1.72      -42.98     42.98 o 
   5  15   8      149.51      103.85     73.22 o 
  -5  16   8      638.63      634.10     50.75 o 
  -4  16   8     1320.93     1216.16     43.47 o 
  -3  16   8     1096.68      986.16     44.19 o 
  -2  16   8      417.42      421.77     41.51 o 
  -1  16   8      219.27      273.78     45.93 o 
   0  16   8      281.64      310.36     45.88 o 
   1  16   8      218.77      207.26    117.69 o 
   2  16   8      178.83      233.64     53.35 o 
   3  16   8      902.52      863.24     59.47 o 
   4  16   8      891.18      749.29     38.42 o 
  -4  17   8       25.81       22.79     41.77 o 
  -3  17   8      720.31      701.80     37.13 o 
  -2  17   8      514.52      551.88     80.58 o 
  -1  17   8      149.86      185.42     40.03 o 
   0  17   8       72.49       58.08     36.13 o 
   1  17   8       82.48      176.71     83.64 o 
   2  17   8       55.49       15.85     49.00 o 
   3  17   8      265.92      178.92     67.40 o 
  -3  18   8      690.45      589.82     43.72 o 
  -2  18   8      301.93      297.50     35.78 o 
  -1  18   8      178.43      181.26     36.51 o 
   0  18   8      101.20      126.25     36.28 o 
   1  18   8       68.56       10.23     53.03 o 
   2  18   8        5.55       95.92     52.03 o 
  -1  19   8      622.04      599.04     42.02 o 
   0  19   8      460.24      494.29     66.16 o 
  -9   1   9       16.43       34.08     78.17 o 
  -8   1   9       51.89      -15.22     80.50 o 
  -7   1   9      267.07      237.86     63.24 o 
  -6   1   9     1003.86     1023.52     49.35 o 
  -5   1   9      108.44      235.20     47.69 o 
  -4   1   9      470.85      391.63     48.63 o 
  -3   1   9     2060.31     1992.89     55.37 o 
  -2   1   9      674.70      687.43     64.93 o 
  -1   1   9      361.86      364.25     64.92 o 
   0   1   9     1712.74     1698.63     71.00 o 
   1   1   9        0.15       23.39     57.53 o 
   2   1   9      449.96      525.50     57.97 o 
   3   1   9       99.04      148.89     84.80 o 
   4   1   9      529.49      566.16     53.19 o 
   5   1   9       93.35       73.07     56.63 o 
   6   1   9      697.51      633.85     58.03 o 
   7   1   9      127.38      199.58     54.83 o 
   8   1   9       46.26       19.63     48.61 o 
  -9   2   9       72.01       74.28     59.00 o 
  -8   2   9      636.45      687.04     64.93 o 
  -7   2   9      443.43      491.12     65.05 o 
  -6   2   9     1508.47     1560.10     69.95 o 
  -5   2   9     3217.72     3186.50     81.40 o 
  -4   2   9      783.98      771.13     53.90 o 
  -3   2   9     5241.56     5079.37     63.09 o 
  -2   2   9     7571.31     7545.20     72.31 o 
  -1   2   9    11206.91    10678.17    113.86 o 
   0   2   9     8736.48     8283.87     70.91 o 
   1   2   9     4885.17     4732.28    105.51 o 
   2   2   9     1643.44     1642.73     58.78 o 
   3   2   9     3241.02     3348.57     56.75 o 
   4   2   9      800.72      872.85     57.94 o 
   5   2   9      983.63      971.61     61.71 o 
   6   2   9      702.18      733.10     56.56 o 
   7   2   9       79.57      103.11     65.86 o 
   8   2   9       36.91      112.81     51.02 o 
  -9   3   9        2.65       87.61     66.39 o 
  -8   3   9        3.61       67.29     69.12 o 
  -7   3   9     1055.88      978.84     59.81 o 
  -6   3   9      328.77      443.66     73.66 o 
  -5   3   9       59.39      124.63     51.81 o 
  -4   3   9       75.88       84.30     54.56 o 
  -3   3   9      365.65      315.29     53.38 o 
  -2   3   9      715.06      710.90     55.66 o 
  -1   3   9     5026.67     4706.25     88.26 o 
   0   3   9     5774.51     5545.14     60.72 o 
   1   3   9     4459.03     4188.68     58.93 o 
   2   3   9        1.23        5.59     59.88 o 
   3   3   9      340.83      393.55     62.37 o 
   4   3   9      362.81      380.39     65.39 o 
   5   3   9      114.42      221.47     54.43 o 
   6   3   9       10.64      146.18     49.62 o 
   7   3   9      187.93      290.99     58.96 o 
   8   3   9       57.70       94.49     52.64 o 
  -9   4   9      188.48      248.42     72.53 o 
  -8   4   9      242.58      234.14     67.72 o 
  -7   4   9      170.96      166.93     52.55 o 
  -6   4   9      631.58      696.95     60.27 o 
  -5   4   9     1838.85     1770.81     59.58 o 
  -4   4   9     2399.27     2338.87     57.91 o 
  -3   4   9     7252.47     7324.89     86.43 o 
  -2   4   9     9277.75     9031.36    128.22 o 
  -1   4   9    24729.38    24153.32    310.51 o 
   0   4   9    14691.69    14042.76    147.41 o 
   1   4   9     4844.00     4696.96     60.48 o 
   2   4   9     3285.17     3526.09     78.19 o 
   3   4   9     2275.40     2418.36     53.27 o 
   4   4   9     3547.30     3631.51     61.87 o 
   5   4   9     2364.61     2221.56     55.32 o 
   6   4   9     1451.29     1426.83     72.11 o 
   7   4   9      248.64      399.26     49.90 o 
   8   4   9       29.80      -20.88     60.50 o 
  -9   5   9      415.54      408.40     68.98 o 
  -8   5   9      520.70      595.52     66.91 o 
  -7   5   9       13.26       23.15     52.44 o 
  -6   5   9       94.74      153.32     59.77 o 
  -5   5   9       14.89       72.26     59.70 o 
  -4   5   9      655.48      638.08     51.22 o 
  -3   5   9     1787.23     1780.44     51.69 o 
  -2   5   9        2.79      -53.33     53.33 o 
  -1   5   9      212.33      260.78     51.18 o 
   0   5   9     2764.21     2655.81     64.45 o 
   1   5   9      472.25      441.78     49.71 o 
   2   5   9      459.73      535.19     54.12 o 
   3   5   9      703.81      749.00     75.23 o 
   4   5   9     1340.54     1446.83     63.43 o 
   5   5   9      160.74      207.45     48.61 o 
   6   5   9       40.10      242.84     63.01 o 
   7   5   9       15.21      119.89     49.25 o 
   8   5   9      192.47      209.10     44.45 o 
  -8   6   9      116.34      160.26     62.43 o 
  -7   6   9       50.11      108.98     50.43 o 
  -6   6   9       36.11       70.71     70.31 o 
  -5   6   9      358.13      343.64     55.74 o 
  -4   6   9     2565.14     2546.78     66.72 o 
  -3   6   9     1214.97     1215.55     53.17 o 
  -2   6   9     4726.71     4490.01    123.12 o 
  -1   6   9     8659.31     8682.32    142.53 o 
   0   6   9     4541.11     4536.03     85.82 o 
   1   6   9      658.55      729.70     49.59 o 
   2   6   9       39.76       14.16     66.65 o 
   3   6   9      235.91      401.99     55.62 o 
   4   6   9     2467.53     2439.39     60.87 o 
   5   6   9     1356.92     1360.62     61.48 o 
   6   6   9      416.66      455.51     48.39 o 
   7   6   9        4.62       69.36     49.90 o 
   8   6   9      218.00      171.64     63.70 o 
  -8   7   9     1401.79     1461.63     77.94 o 
  -7   7   9      999.44     1003.44     85.33 o 
  -6   7   9     1236.59     1222.90     56.54 o 
  -5   7   9      881.42      998.95     57.11 o 
  -4   7   9     2216.57     2208.09     49.11 o 
  -3   7   9     1807.41     1708.75     48.46 o 
  -2   7   9      769.96      762.56     54.44 o 
  -1   7   9       40.69      129.17     59.04 o 
   0   7   9      631.29      605.76     49.93 o 
   1   7   9     1775.60     1746.80     53.04 o 
   2   7   9     1413.99     1457.82     56.30 o 
   3   7   9      135.17      238.78     53.67 o 
   4   7   9       37.07      128.29     49.12 o 
   5   7   9      352.13      502.77     66.89 o 
   6   7   9        7.70       57.81     47.62 o 
   7   7   9       95.86      181.70     51.24 o 
  -8   8   9       27.96      128.50     89.94 o 
  -7   8   9       11.20       49.68     50.76 o 
  -6   8   9       36.16       56.12     69.06 o 
  -5   8   9        9.94        8.62     54.77 o 
  -4   8   9       30.67       23.68     82.91 o 
  -3   8   9      119.55      169.28     46.17 o 
  -2   8   9        1.23      -22.28     50.41 o 
  -1   8   9     1467.42     1477.39     54.62 o 
   0   8   9     2201.08     2227.28    105.04 o 
   1   8   9       32.52       81.23     48.20 o 
   2   8   9     1429.32     1436.14     71.99 o 
   3   8   9     2090.79     2015.65     52.86 o 
   4   8   9      143.29      206.93     50.82 o 
   5   8   9       34.69      131.97     54.77 o 
   6   8   9      181.26      235.41     51.02 o 
   7   8   9      376.19      490.76     70.31 o 
  -8   9   9      330.15      337.71     67.17 o 
  -7   9   9      681.54      689.96     84.61 o 
  -6   9   9      155.96      216.82     81.44 o 
  -5   9   9      175.62      119.10     51.07 o 
  -4   9   9      175.47       98.80     67.85 o 
  -3   9   9      281.70      277.73     49.69 o 
  -2   9   9      422.70      405.59     47.19 o 
  -1   9   9      330.59      346.37     47.68 o 
   0   9   9      188.20      165.11     44.94 o 
   1   9   9      381.62      341.89     53.97 o 
   2   9   9       79.24      115.76     53.10 o 
   3   9   9      165.70      148.74     48.90 o 
   4   9   9      226.63      335.30     49.60 o 
   5   9   9      486.68      346.68     58.77 o 
   6   9   9        7.00       42.00     49.69 o 
   7   9   9       66.77      124.93     46.86 o 
  -7  10   9      661.36      650.24     53.31 o 
  -6  10   9      823.05      937.25    152.73 o 
  -5  10   9       45.68       66.25     76.17 o 
  -4  10   9      727.64      683.72     56.79 o 
  -3  10   9      763.69      874.11     51.50 o 
  -2  10   9      684.01      720.66     51.25 o 
  -1  10   9      114.63      201.32     51.29 o 
   0  10   9      133.35      160.20     50.58 o 
   1  10   9     2277.24     2298.30     48.15 o 
   2  10   9     5284.40     5281.93     52.23 o 
   3  10   9     2987.47     2991.95     74.98 o 
   4  10   9     1464.04     1635.64     58.78 o 
   5  10   9       60.13       36.19     44.54 o 
   6  10   9      420.67      467.33     45.06 o 
   7  10   9      855.69      664.77     46.16 o 
  -7  11   9        3.24       -0.80     48.39 o 
  -6  11   9       16.72      128.85     69.33 o 
  -5  11   9      127.02      226.94     50.75 o 
  -4  11   9     1029.57     1009.22     50.46 o 
  -3  11   9     1201.61     1214.69     86.05 o 
  -2  11   9      795.75      869.66     49.75 o 
  -1  11   9       41.19       84.07     47.95 o 
   0  11   9        0.05       85.16     44.47 o 
   1  11   9       75.76      126.32     52.97 o 
   2  11   9        3.50       24.44     42.42 o 
   3  11   9       14.25      113.73     47.99 o 
   4  11   9       37.01       70.27     46.72 o 
   5  11   9       74.04      167.82     49.19 o 
   6  11   9      108.64       59.61     53.57 o 
  -7  12   9      895.57      852.82     67.08 o 
  -6  12   9     1032.55      973.96     64.78 o 
  -5  12   9      342.28      324.86     52.43 o 
  -4  12   9     1087.48     1018.81     48.72 o 
  -3  12   9     2036.50     2080.62     69.60 o 
  -2  12   9     1537.67     1567.55     49.55 o 
  -1  12   9     1144.00     1196.86     43.88 o 
   0  12   9       67.12      179.40     47.07 o 
   1  12   9     1344.06     1363.20     45.47 o 
   2  12   9     2465.77     2455.80     56.93 o 
   3  12   9     1397.18     1363.02     56.28 o 
   4  12   9      539.77      547.11     52.33 o 
   5  12   9      135.91      223.96     45.81 o 
   6  12   9      204.56       74.48     72.99 o 
  -6  13   9      197.10      197.74     88.97 o 
  -5  13   9      818.05      818.23     51.23 o 
  -4  13   9     1387.62     1322.49     69.02 o 
  -3  13   9      532.44      498.15     48.93 o 
  -2  13   9      113.95      103.84     45.71 o 
  -1  13   9      817.78      882.81     47.06 o 
   0  13   9     1943.99     1991.37     48.19 o 
   1  13   9       32.95      -41.47     44.79 o 
   2  13   9      215.81      304.78     63.70 o 
   3  13   9       85.61      158.22     45.01 o 
   4  13   9      128.94      128.41     53.07 o 
   5  13   9      254.77      390.75     70.45 o 
  -6  14   9      189.75      181.70     53.17 o 
  -5  14   9       61.55       90.66     84.33 o 
  -4  14   9       71.21       20.66     48.37 o 
  -3  14   9      675.05      724.73     50.06 o 
  -2  14   9     1382.73     1401.42     41.71 o 
  -1  14   9      263.19      261.83     45.50 o 
   0  14   9      136.23      171.64     43.96 o 
   1  14   9      318.33      253.62     40.95 o 
   2  14   9      177.26      284.54     60.86 o 
   3  14   9      465.23      418.56     43.19 o 
   4  14   9        4.76      -20.88     65.40 o 
   5  14   9        3.03       18.97     42.07 o 
  -5  15   9      293.55      268.66     52.05 o 
  -4  15   9     1122.64     1072.71     47.18 o 
  -3  15   9      896.08      838.67     38.68 o 
  -2  15   9      366.98      374.05     40.21 o 
  -1  15   9       27.68       73.20     49.04 o 
   0  15   9      325.24      448.17     43.23 o 
   1  15   9      972.12     1097.36     64.63 o 
   2  15   9      868.55      881.64     39.48 o 
   3  15   9      798.29      818.22     50.08 o 
   4  15   9      865.16      807.02     41.67 o 
  -5  16   9      246.15      258.70     45.89 o 
  -4  16   9      200.58      206.84     39.77 o 
  -3  16   9       12.10       48.17     39.87 o 
  -2  16   9       17.03      132.97     36.82 o 
  -1  16   9       27.56       75.46     39.41 o 
   0  16   9      182.65      133.78     62.40 o 
   1  16   9      114.15      131.06     44.79 o 
   2  16   9        7.00       73.26     61.76 o 
   3  16   9        7.21       -4.55     69.68 o 
   4  16   9      175.45      179.69     38.26 o 
  -4  17   9      809.17      789.39     47.90 o 
  -3  17   9      422.63      415.14     47.72 o 
  -2  17   9       58.26      101.81     35.64 o 
  -1  17   9       12.33       20.43     37.24 o 
   0  17   9        4.46      -35.58     35.58 o 
   1  17   9       11.77       28.99     34.78 o 
   2  17   9        1.48       -3.57     52.98 o 
   3  17   9        1.26      -18.26     50.09 o 
  -2  18   9       13.87       24.03     46.04 o 
  -1  18   9      171.74      273.79     40.68 o 
   0  18   9      278.73      317.94     34.58 o 
   1  18   9      618.52      576.98     50.27 o 
  -9   0  10      545.91      514.28    174.12 o 
  -8   0  10     2316.77     2199.07    114.49 o 
  -7   0  10      571.67      617.75     66.02 o 
  -6   0  10     2126.06     2030.60     71.35 o 
  -5   0  10     7421.30     7412.99     89.76 o 
  -4   0  10    15032.26    14292.73    287.10 o 
  -3   0  10    28220.10    26500.22    534.53 o 
  -2   0  10    12551.52    11970.19    183.19 o 
  -1   0  10      455.63      472.90    100.46 o 
   0   0  10      321.61      361.88     98.36 o 
   1   0  10     7255.76     7477.56    164.10 o 
   2   0  10     9497.23     9123.84    125.76 o 
   3   0  10     4805.64     4753.94    126.84 o 
   4   0  10      453.99      333.91     89.11 o 
   5   0  10      411.53      480.76     69.50 o 
   6   0  10       49.89     -145.00    145.00 o 
   7   0  10      355.93      413.93     67.09 o 
   8   0  10        3.45      142.11     87.80 o 
  -9   1  10       93.11      100.27     82.30 o 
  -8   1  10       63.40       39.56     72.79 o 
  -7   1  10       16.74      -11.77     61.52 o 
  -6   1  10      668.37      718.63     60.17 o 
  -5   1  10      239.65      255.50     56.69 o 
  -4   1  10      245.57      303.81     57.53 o 
  -3   1  10       23.80      -47.83     51.21 o 
  -2   1  10      539.27      617.85     60.41 o 
  -1   1  10     1454.79     1410.31     58.82 o 
   0   1  10      902.85     1023.93     63.61 o 
   1   1  10     1587.15     1611.22     56.81 o 
   2   1  10      309.89      372.04     62.55 o 
   3   1  10      761.53      773.79     59.06 o 
   4   1  10      348.09      539.79     57.80 o 
   5   1  10      110.51      229.28     56.24 o 
   6   1  10      370.45      446.35     60.27 o 
   7   1  10      453.74      431.57     57.04 o 
   8   1  10      290.87      135.17     44.19 o 
  -9   2  10      385.00      408.35     71.39 o 
  -8   2  10      760.60      746.61     66.71 o 
  -7   2  10      337.55      399.31     63.87 o 
  -6   2  10      349.26      346.68     52.28 o 
  -5   2  10      558.56      570.36     50.75 o 
  -4   2  10     5972.82     5861.18     63.77 o 
  -3   2  10    12145.05    11636.79    112.00 o 
  -2   2  10     2834.94     2722.88     56.55 o 
  -1   2  10      417.41      496.24     56.71 o 
   0   2  10       40.87       63.20     61.04 o 
   1   2  10     1638.56     1775.49     66.23 o 
   2   2  10     1559.71     1586.95     75.53 o 
   3   2  10      181.93      130.86     58.66 o 
   4   2  10       13.33      224.17     52.36 o 
   5   2  10       11.11      -20.19     74.93 o 
   6   2  10      163.18      272.47    105.42 o 
   7   2  10        9.62      111.10     52.30 o 
   8   2  10       19.65       38.65     51.33 o 
  -9   3  10      624.39      605.26     63.16 o 
  -8   3  10      265.38      348.39     69.03 o 
  -7   3  10       22.75       92.69     56.20 o 
  -6   3  10      135.66      139.20     60.15 o 
  -5   3  10        4.07       65.34     54.93 o 
  -4   3  10      598.46      689.30     49.35 o 
  -3   3  10      666.32      629.98     58.40 o 
  -2   3  10        2.05       73.68     50.43 o 
  -1   3  10     2572.38     2578.82     62.88 o 
   0   3  10      355.69      245.04     56.83 o 
   1   3  10      541.39      565.45     55.38 o 
   2   3  10     2264.45     2171.37     67.16 o 
   3   3  10     1441.82     1332.89     53.86 o 
   4   3  10     1980.42     1875.57     57.59 o 
   5   3  10      301.10      246.82     50.16 o 
   6   3  10      661.31      820.54     50.12 o 
   7   3  10     1603.77     1474.82     69.14 o 
   8   3  10     1785.45     1703.67     65.15 o 
  -8   4  10       20.06       56.19     62.35 o 
  -7   4  10       86.39       86.12     51.79 o 
  -6   4  10      171.95      157.69    109.08 o 
  -5   4  10       92.35      136.40     46.37 o 
  -4   4  10     1539.18     1511.65     50.18 o 
  -3   4  10      162.01      225.83     53.90 o 
  -2   4  10      195.79      235.49     46.57 o 
  -1   4  10     1094.77      968.51     55.14 o 
   0   4  10     3589.19     3407.50     53.03 o 
   1   4  10       86.25      125.46     56.29 o 
   2   4  10        9.71      -10.51     55.02 o 
   3   4  10      271.37      341.48     61.49 o 
   4   4  10      680.55      876.41     79.02 o 
   5   4  10      413.48      463.93     62.57 o 
   6   4  10      209.73      321.72     64.35 o 
   7   4  10       29.69      116.05     48.12 o 
  -8   5  10      378.37      399.27     65.97 o 
  -7   5  10       12.99       36.47     56.16 o 
  -6   5  10       14.05       61.89     63.25 o 
  -5   5  10       10.94       43.00     49.29 o 
  -4   5  10      566.65      631.67     66.63 o 
  -3   5  10      134.73      164.08     49.14 o 
  -2   5  10     1084.77     1052.16     52.17 o 
  -1   5  10      704.66      792.48     51.03 o 
   0   5  10     1584.27     1567.38     54.12 o 
   1   5  10      277.63      360.40     52.64 o 
   2   5  10      404.40      431.02     63.55 o 
   3   5  10      825.59      888.46     69.94 o 
   4   5  10       35.04      134.90     56.76 o 
   5   5  10       85.04      175.09     53.44 o 
   6   5  10       48.70      127.05     57.17 o 
   7   5  10      733.00      660.91     45.56 o 
  -8   6  10      100.99       97.50     57.17 o 
  -7   6  10       75.83      109.22     47.28 o 
  -6   6  10      795.11      761.72     94.39 o 
  -5   6  10     1171.29     1218.39     54.73 o 
  -4   6  10      346.87      283.07     59.84 o 
  -3   6  10      436.70      467.55     48.90 o 
  -2   6  10     1622.44     1727.04     56.46 o 
  -1   6  10     2560.21     2637.72     68.83 o 
   0   6  10     2191.64     2151.76     50.67 o 
   1   6  10      227.55      201.67     46.17 o 
   2   6  10      935.94     1039.12     61.39 o 
   3   6  10      188.10      358.05     64.53 o 
   4   6  10      782.32      778.59     54.63 o 
   5   6  10      350.57      472.85     81.58 o 
   6   6  10      186.85      297.59     44.73 o 
   7   6  10       48.89      237.93     46.31 o 
  -8   7  10       58.31       26.09     84.80 o 
  -7   7  10      699.22      754.31     76.56 o 
  -6   7  10     1575.27     1574.03     61.46 o 
  -5   7  10      327.96      313.76     54.28 o 
  -4   7  10      130.13       58.06     48.90 o 
  -3   7  10      227.10      284.10     50.26 o 
  -2   7  10     1418.31     1375.97     53.50 o 
  -1   7  10     1315.39     1422.56     58.58 o 
   0   7  10     1436.64     1437.89     48.82 o 
   1   7  10       16.86       10.15     51.77 o 
   2   7  10      171.12      261.69     55.44 o 
   3   7  10       15.73       27.19     52.02 o 
   4   7  10        0.92       74.61     47.19 o 
   5   7  10      125.45      283.68     91.26 o 
   6   7  10      159.82      106.76     48.49 o 
   7   7  10      287.72      347.10     41.20 o 
  -8   8  10      101.87      141.63     52.74 o 
  -7   8  10      615.75      675.54     61.60 o 
  -6   8  10     1088.75     1016.81     52.44 o 
  -5   8  10     2585.06     2630.42     61.64 o 
  -4   8  10     1556.35     1590.38     52.98 o 
  -3   8  10     1989.79     1960.99     63.48 o 
  -2   8  10     2018.28     2026.23     52.83 o 
  -1   8  10     4447.49     4585.21    103.06 o 
   0   8  10     1177.87     1297.43     52.36 o 
   1   8  10     1869.21     1941.05     53.74 o 
   2   8  10      703.05      631.31     49.00 o 
   3   8  10     1789.74     1700.13     52.03 o 
   4   8  10     1022.84     1044.54     55.81 o 
   5   8  10      301.51      513.11     63.68 o 
   6   8  10      199.03      260.84     42.05 o 
   7   8  10      295.97      273.73     43.07 o 
  -8   9  10       78.33       73.12     59.57 o 
  -7   9  10      525.08      437.45     54.00 o 
  -6   9  10     1150.62     1225.96     63.88 o 
  -5   9  10       52.42      185.49     51.27 o 
  -4   9  10        0.89      128.29    100.07 o 
  -3   9  10      113.64       52.42     46.15 o 
  -2   9  10        3.97      112.40     56.32 o 
  -1   9  10       43.08      129.03     58.05 o 
   0   9  10       16.17      -16.91     50.55 o 
   1   9  10        6.99       60.10     50.73 o 
   2   9  10        2.03      -29.79     51.22 o 
   3   9  10       46.83       46.86     52.00 o 
   4   9  10      252.70      367.84     44.84 o 
   5   9  10      430.57      461.93     46.09 o 
   6   9  10      195.27      322.66     49.02 o 
   7   9  10       24.65        3.33     41.43 o 
  -7  10  10      358.59      350.17     63.84 o 
  -6  10  10     1776.01     1717.56     53.25 o 
  -5  10  10     2390.58     2364.67     69.78 o 
  -4  10  10     3162.45     3197.98     92.01 o 
  -3  10  10     2065.60     2050.79     50.59 o 
  -2  10  10     4221.61     3997.25     84.32 o 
  -1  10  10     2290.09     2338.46     59.29 o 
   0  10  10      742.91      820.60     47.01 o 
   1  10  10      683.06      830.95     53.81 o 
   2  10  10     2936.93     2850.00     47.19 o 
   3  10  10      790.24      856.01     53.31 o 
   4  10  10      965.89      959.56     47.62 o 
   5  10  10       98.22      143.75     51.54 o 
   6  10  10       10.91       26.07     42.36 o 
  -7  11  10      682.53      560.49     52.93 o 
  -6  11  10      621.63      547.32    103.65 o 
  -5  11  10      212.65      260.89     49.78 o 
  -4  11  10        1.77        1.16     49.22 o 
  -3  11  10      197.58      255.88     52.10 o 
  -2  11  10        0.40      -14.30     70.14 o 
  -1  11  10     1115.61     1145.21     44.41 o 
   0  11  10     1829.07     1766.16     47.78 o 
   1  11  10     1344.52     1338.71     53.37 o 
   2  11  10     1256.29     1280.98     46.07 o 
   3  11  10      175.00      292.13     41.43 o 
   4  11  10      173.26      208.64     65.48 o 
   5  11  10      850.09      844.18     47.75 o 
   6  11  10      330.97      312.26     66.27 o 
  -6  12  10        0.99       41.35     60.90 o 
  -5  12  10      229.55      324.64     51.69 o 
  -4  12  10       83.53      186.16     50.20 o 
  -3  12  10      771.52      751.81     46.39 o 
  -2  12  10      273.23      373.90     42.00 o 
  -1  12  10      229.29      278.38     43.33 o 
   0  12  10      707.02      744.42     45.45 o 
   1  12  10      761.51      777.81     49.73 o 
   2  12  10      287.18      344.94     48.29 o 
   3  12  10        9.05      -21.51     49.21 o 
   4  12  10       43.81       87.99     59.53 o 
   5  12  10       84.46      127.29     64.90 o 
   6  12  10      278.17      309.30     46.19 o 
  -6  13  10      163.74      218.29     56.69 o 
  -5  13  10        2.10      -47.04     50.18 o 
  -4  13  10       91.56      138.54     49.98 o 
  -3  13  10      179.40      282.48     51.40 o 
  -2  13  10        9.08      123.98     46.94 o 
  -1  13  10      121.68      105.77     44.94 o 
   0  13  10      827.56      895.31     41.98 o 
   1  13  10     1008.56     1069.64     49.00 o 
   2  13  10      174.83      220.25     40.31 o 
   3  13  10        9.88        9.77     55.03 o 
   4  13  10      856.54      812.32     73.30 o 
   5  13  10      878.62      825.28     52.09 o 
  -5  14  10      422.11      383.01     71.15 o 
  -4  14  10      534.25      451.51     43.50 o 
  -3  14  10      493.11      555.98     46.01 o 
  -2  14  10      577.16      537.38     44.25 o 
  -1  14  10     2892.59     2839.22     62.98 o 
   0  14  10     3392.71     3549.63     91.11 o 
   1  14  10     4017.41     4070.18     47.95 o 
   2  14  10     1764.47     1804.39     43.17 o 
   3  14  10     1387.07     1384.43     48.02 o 
   4  14  10     1439.78     1323.19     58.28 o 
   5  14  10      929.33      909.55     50.03 o 
  -5  15  10       64.73      239.83    100.88 o 
  -4  15  10      128.34      148.71     42.42 o 
  -3  15  10       61.55      112.63     42.93 o 
  -2  15  10      426.26      428.23     51.36 o 
  -1  15  10      217.10      257.10     44.48 o 
   0  15  10       24.16       57.98     40.07 o 
   1  15  10      158.45       98.79     51.85 o 
   2  15  10       27.86       31.91     76.46 o 
   3  15  10       79.31      144.66     79.72 o 
   4  15  10        0.81      106.93     38.12 o 
  -4  16  10       57.32       63.69     47.69 o 
  -3  16  10      169.43      172.01     37.04 o 
  -2  16  10      633.89      580.26     67.42 o 
  -1  16  10     1855.43     1820.65     67.20 o 
   0  16  10     2350.69     2260.63     54.23 o 
   1  16  10     1221.21     1184.90     45.70 o 
   2  16  10      301.49      229.70     37.27 o 
   3  16  10      222.07      203.96     36.45 o 
  -3  17  10       13.82       11.22     41.72 o 
  -2  17  10      564.58      652.88     74.05 o 
  -1  17  10      638.14      659.83     37.60 o 
   0  17  10      141.34      183.27     42.76 o 
   1  17  10       14.18       71.84     39.24 o 
   2  17  10      187.44       39.28     45.24 o 
  -1  18  10        8.11      -19.98     38.39 o 
   0  18  10       99.51       93.33     38.30 o 
  -8   1  11        2.52       25.68     73.15 o 
  -7   1  11      565.05      514.67     48.38 o 
  -6   1  11      199.94      203.29     55.78 o 
  -5   1  11      225.09      262.64     50.42 o 
  -4   1  11      751.24      737.83     48.35 o 
  -3   1  11     3699.45     3489.48     55.47 o 
  -2   1  11      841.25      845.96     54.56 o 
  -1   1  11      313.81      369.00     62.03 o 
   0   1  11     3726.08     3529.00     59.26 o 
   1   1  11     2506.11     2497.45     64.25 o 
   2   1  11      598.07      582.98     52.71 o 
   3   1  11      167.76      155.20     67.26 o 
   4   1  11     2365.33     2357.47     52.38 o 
   5   1  11     4777.36     4762.17     73.71 o 
   6   1  11     4148.58     4025.28    118.96 o 
   7   1  11      690.29      649.33     48.31 o 
  -8   2  11      766.45      808.97     65.93 o 
  -7   2  11      894.08      884.76     57.14 o 
  -6   2  11     4392.24     4212.89     69.98 o 
  -5   2  11     8983.93     8967.99    146.03 o 
  -4   2  11     4332.68     4340.42     56.07 o 
  -3   2  11     3679.93     3660.76     66.04 o 
  -2   2  11     2074.79     1983.83     58.09 o 
  -1   2  11     3434.21     3350.45     58.02 o 
   0   2  11     4865.43     4628.85     68.65 o 
   1   2  11     1301.48     1222.22     87.58 o 
   2   2  11     3010.10     2976.50     60.57 o 
   3   2  11     3351.96     3313.02     85.12 o 
   4   2  11      932.37     1090.60     77.54 o 
   5   2  11      304.34      333.80     58.58 o 
   6   2  11      422.08      449.91     46.02 o 
   7   2  11      135.30       83.56     70.02 o 
  -8   3  11       71.45       41.51     69.94 o 
  -7   3  11      287.09      258.26     54.75 o 
  -6   3  11       26.96       37.02     53.44 o 
  -5   3  11      180.28      303.32     57.48 o 
  -4   3  11       51.29       25.25     54.24 o 
  -3   3  11      661.46      651.40     50.02 o 
  -2   3  11      860.77      917.58     53.36 o 
  -1   3  11     4201.19     4075.08     61.70 o 
   0   3  11     4834.85     4635.94     58.66 o 
   1   3  11      470.50      563.62     51.26 o 
   2   3  11      143.07      308.46     88.10 o 
   3   3  11      376.11      528.09     50.48 o 
   4   3  11      151.18      346.41     51.85 o 
   5   3  11     1536.25     1696.19     54.46 o 
   6   3  11     1245.13     1302.15     50.02 o 
   7   3  11      360.74      360.65     46.26 o 
  -8   4  11     1303.23     1199.92     60.91 o 
  -7   4  11     2050.68     2080.88     59.54 o 
  -6   4  11     4338.65     4524.55     61.26 o 
  -5   4  11     3766.05     3711.39     54.38 o 
  -4   4  11     2841.75     2836.35     71.56 o 
  -3   4  11      545.56      583.69     50.98 o 
  -2   4  11      461.75      537.29     49.97 o 
  -1   4  11     4828.11     4788.75     60.57 o 
   0   4  11     4738.42     4449.46     60.71 o 
   1   4  11      593.03      531.78     50.57 o 
   2   4  11      464.49      431.55     53.39 o 
   3   4  11       90.42      136.03     49.94 o 
   4   4  11       76.46      163.29     50.04 o 
   5   4  11       97.11      205.02     47.31 o 
   6   4  11        2.38      -22.19     48.20 o 
   7   4  11      191.51      190.29     50.04 o 
  -8   5  11       51.54       96.03     72.16 o 
  -7   5  11       27.45      101.32     47.72 o 
  -6   5  11        1.31       36.90     51.48 o 
  -5   5  11       48.11      137.35     59.78 o 
  -4   5  11       23.72       81.62     44.77 o 
  -3   5  11     1524.36     1559.77     55.07 o 
  -2   5  11     2119.08     2170.85     81.49 o 
  -1   5  11      279.84      466.04     59.25 o 
   0   5  11      181.92      204.29     52.27 o 
   1   5  11      205.66      186.63     48.43 o 
   2   5  11      934.38      821.86     51.53 o 
   3   5  11     1229.20     1221.99     87.36 o 
   4   5  11       81.65      204.17     73.76 o 
   5   5  11       11.15       79.84     50.16 o 
   6   5  11       18.12      102.69     44.27 o 
   7   5  11      166.48      129.41     46.15 o 
  -8   6  11      169.70      121.35     64.22 o 
  -7   6  11     1590.30     1516.78     57.18 o 
  -6   6  11     1263.46     1332.12     53.06 o 
  -5   6  11     2349.61     2390.88     65.44 o 
  -4   6  11      239.99      347.19     66.61 o 
  -3   6  11      160.29      209.48     47.48 o 
  -2   6  11     1245.47     1283.47     46.88 o 
  -1   6  11       38.53       46.56     48.70 o 
   0   6  11       14.89       14.77     51.55 o 
   1   6  11       86.05       78.90     71.16 o 
   2   6  11      396.37      579.52     54.37 o 
   3   6  11       25.73       63.58     52.01 o 
   4   6  11        3.31       -9.10     67.84 o 
   5   6  11      557.18      590.59     57.00 o 
   6   6  11      296.96      334.99     42.51 o 
   7   6  11       68.70       23.48     44.41 o 
  -8   7  11        1.61       47.46     53.54 o 
  -7   7  11       92.58       64.45     56.74 o 
  -6   7  11      103.20      163.84     50.62 o 
  -5   7  11       30.60       91.96     53.94 o 
  -4   7  11      100.04      133.22     51.24 o 
  -3   7  11      920.46      973.03     48.35 o 
  -2   7  11     3574.30     3601.12     80.89 o 
  -1   7  11     1446.84     1445.51     48.45 o 
   0   7  11      487.99      508.83     71.07 o 
   1   7  11      254.88      213.73     47.57 o 
   2   7  11     2482.83     2381.59     85.44 o 
   3   7  11     1133.01     1222.19     62.26 o 
   4   7  11      561.68      518.19     47.51 o 
   5   7  11      279.04      259.84     49.74 o 
   6   7  11      815.53      669.95     44.65 o 
   7   7  11     1013.59      986.19     41.76 o 
  -7   8  11      267.76      253.38     66.58 o 
  -6   8  11      608.17      669.27     54.70 o 
  -5   8  11      425.47      375.76     55.36 o 
  -4   8  11       28.04       65.01     45.55 o 
  -3   8  11      745.99      698.80     50.22 o 
  -2   8  11      435.53      552.14     56.85 o 
  -1   8  11        3.80        8.31     46.80 o 
   0   8  11       73.48       81.33     72.34 o 
   1   8  11      918.26      922.95     57.12 o 
   2   8  11      498.49      605.00     60.53 o 
   3   8  11       25.57      178.08     50.44 o 
   4   8  11       11.31      -27.01     46.29 o 
   5   8  11      156.61      185.04     58.22 o 
   6   8  11        0.89      -37.43     59.67 o 
  -7   9  11      136.55      151.30     65.84 o 
  -6   9  11       24.46       96.03     73.14 o 
  -5   9  11      130.28      159.61     50.15 o 
  -4   9  11      262.83      211.39     77.58 o 
  -3   9  11        8.32       38.76     67.04 o 
  -2   9  11      177.81      158.70     64.11 o 
  -1   9  11     1203.55     1146.03     48.01 o 
   0   9  11      598.18      634.44     50.07 o 
   1   9  11      643.64      783.10     51.13 o 
   2   9  11     2747.22     2733.51     49.23 o 
   3   9  11     1459.31     1482.22     51.08 o 
   4   9  11      447.06      448.01     47.25 o 
   5   9  11      435.58      488.49     43.95 o 
   6   9  11      867.41      783.32     61.22 o 
  -7  10  11      147.92      138.09     45.68 o 
  -6  10  11       70.90       10.33     64.83 o 
  -5  10  11       38.50        3.57     50.80 o 
  -4  10  11     1103.83     1178.79     64.00 o 
  -3  10  11     3310.64     3338.91    100.12 o 
  -2  10  11     1936.12     1903.58     50.08 o 
  -1  10  11     1533.43     1550.82     81.08 o 
   0  10  11      678.20      644.38     46.88 o 
   1  10  11     2047.54     2048.80     51.02 o 
   2  10  11      104.37      171.05     41.09 o 
   3  10  11       39.48       42.04     66.60 o 
   4  10  11      191.30      198.05     41.52 o 
   5  10  11      403.03      461.40     51.81 o 
   6  10  11      199.98      166.80     41.82 o 
  -7  11  11        7.64      -31.01     69.78 o 
  -6  11  11        0.93       38.16     55.01 o 
  -5  11  11      321.56      373.25     51.44 o 
  -4  11  11     1196.85     1207.38     50.51 o 
  -3  11  11      697.25      722.63     47.16 o 
  -2  11  11        8.74       41.08     54.87 o 
  -1  11  11        9.47       21.20     56.11 o 
   0  11  11      132.22      160.21     57.27 o 
   1  11  11        4.67       35.07     45.49 o 
   2  11  11      401.15      390.92     48.77 o 
   3  11  11      384.57      386.37     43.86 o 
   4  11  11       51.69       66.41     44.71 o 
   5  11  11      473.00      517.29     44.57 o 
  -6  12  11      301.48      332.10     57.32 o 
  -5  12  11      669.88      602.16     57.02 o 
  -4  12  11     3323.74     3243.48     51.86 o 
  -3  12  11     3277.68     3494.05     55.87 o 
  -2  12  11     1988.80     2089.68     59.70 o 
  -1  12  11     1070.63     1043.61     81.10 o 
   0  12  11      880.02      868.90     40.29 o 
   1  12  11     3083.32     2995.93     66.50 o 
   2  12  11     2611.27     2633.58     63.61 o 
   3  12  11     1017.67      979.41     45.00 o 
   4  12  11     1004.21      996.90     43.49 o 
   5  12  11      541.32      479.77     44.01 o 
  -6  13  11       13.59       45.92     51.15 o 
  -5  13  11      106.34      237.26     88.77 o 
  -4  13  11      699.04      741.59     47.03 o 
  -3  13  11      709.14      698.25     53.23 o 
  -2  13  11       51.85       90.48     44.69 o 
  -1  13  11        4.04       47.65     43.67 o 
   0  13  11      160.34      169.35     51.48 o 
   1  13  11      107.27      118.15     64.50 o 
   2  13  11      571.03      574.77     58.29 o 
   3  13  11      323.07      287.23     93.34 o 
   4  13  11      301.60      304.32     59.58 o 
   5  13  11       72.17      176.71     52.36 o 
  -5  14  11       53.52       99.02     53.25 o 
  -4  14  11      322.11      253.24     44.87 o 
  -3  14  11      403.39      318.62     43.30 o 
  -2  14  11      153.54      255.46     46.33 o 
  -1  14  11      121.48       85.69     49.66 o 
   0  14  11      398.84      406.92     39.11 o 
   1  14  11      531.91      609.28     41.15 o 
   2  14  11      296.35      306.97     69.93 o 
   3  14  11      101.38      187.06     64.10 o 
   4  14  11      201.68      295.24     58.27 o 
  -4  15  11      465.84      452.08     43.64 o 
  -3  15  11     1180.18     1251.84     46.85 o 
  -2  15  11      521.51      516.49     40.14 o 
  -1  15  11       79.42      125.45     39.70 o 
   0  15  11      148.36      160.36     39.93 o 
   1  15  11      517.00      469.59     39.40 o 
   2  15  11      626.17      536.08     44.98 o 
   3  15  11      473.95      460.65     58.94 o 
  -3  16  11      314.45      406.30     40.26 o 
  -2  16  11      827.81      811.94     45.99 o 
  -1  16  11     1249.58     1203.26     38.77 o 
   0  16  11      411.35      402.41     51.47 o 
   1  16  11      147.95       42.03     74.46 o 
   2  16  11       22.93       78.79     37.25 o 
  -2  17  11      650.67      601.97     40.68 o 
  -1  17  11      155.44      157.85     61.86 o 
   0  17  11       83.31      105.37     38.52 o 
   1  17  11      116.72      164.78     54.45 o 
  -8   0  12     2743.71     2798.02    139.65 o 
  -7   0  12     1153.84     1159.45     70.40 o 
  -6   0  12      692.75      663.27     66.78 o 
  -5   0  12      130.08      176.54     62.64 o 
  -4   0  12      355.74      382.93     72.87 o 
  -3   0  12     2760.27     2734.18     87.97 o 
  -2   0  12      430.98      394.17    114.83 o 
  -1   0  12      271.67      191.29     89.85 o 
   0   0  12     2285.09     2329.09     83.74 o 
   1   0  12     3112.03     2847.24    122.26 o 
   2   0  12       34.87        2.86     79.81 o 
   3   0  12       34.10      159.62    114.54 o 
   4   0  12      216.57      277.22    162.44 o 
   5   0  12     2513.31     2501.07     78.44 o 
   6   0  12     2143.13     2401.01    157.54 o 
   7   0  12      398.33      463.41    166.99 o 
  -8   1  12        8.53       57.12     75.43 o 
  -7   1  12       67.07       -9.39     52.60 o 
  -6   1  12      170.63      289.21     60.68 o 
  -5   1  12      293.38      363.33     46.12 o 
  -4   1  12      187.36      220.43     53.15 o 
  -3   1  12       51.68      172.82     56.58 o 
  -2   1  12      325.73      167.92     59.24 o 
  -1   1  12        6.12       19.05     50.46 o 
   0   1  12       42.92      223.14     55.02 o 
   1   1  12        8.84       -0.11     49.11 o 
   2   1  12      143.78      207.76     58.85 o 
   3   1  12      647.36      662.85     49.21 o 
   4   1  12      549.73      602.90     50.51 o 
   5   1  12      214.30      281.89     46.52 o 
   6   1  12      161.37      295.77     50.06 o 
   7   1  12        9.35       92.99     65.72 o 
  -8   2  12     1617.85     1648.03     58.65 o 
  -7   2  12      831.16      894.68     55.67 o 
  -6   2  12      177.00      213.66     49.40 o 
  -5   2  12      260.95      331.38     44.88 o 
  -4   2  12      295.89      344.37     52.53 o 
  -3   2  12      510.49      536.99     52.56 o 
  -2   2  12      141.72      109.42     51.45 o 
  -1   2  12      202.26      204.58     58.43 o 
   0   2  12      940.41     1007.42     58.68 o 
   1   2  12     1264.21     1195.49     52.07 o 
   2   2  12       18.25       43.01     74.62 o 
   3   2  12      648.17      743.88     50.50 o 
   4   2  12       30.51       75.95     47.54 o 
   5   2  12      793.11      736.69     46.81 o 
   6   2  12     1026.94     1080.74     49.48 o 
   7   2  12       82.37       58.84     54.69 o 
  -8   3  12        0.93       40.06     50.12 o 
  -7   3  12       20.26       31.56     56.72 o 
  -6   3  12      560.34      573.90     46.73 o 
  -5   3  12       23.41       82.00     45.88 o 
  -4   3  12       50.42      158.41     51.65 o 
  -3   3  12     1735.20     1705.81     61.58 o 
  -2   3  12     1785.53     1842.98     56.95 o 
  -1   3  12     2113.89     2010.76     52.45 o 
   0   3  12     4645.12     4451.30     57.15 o 
   1   3  12     2288.23     2242.85     66.24 o 
   2   3  12     1906.90     1918.37     58.99 o 
   3   3  12     4836.27     4809.49     83.32 o 
   4   3  12     2708.79     2726.50     74.17 o 
   5   3  12     1812.97     1686.99     48.28 o 
   6   3  12      964.63      991.88     44.86 o 
   7   3  12      690.20      693.07     98.89 o 
  -8   4  12       96.53      134.85     45.18 o 
  -7   4  12       76.70       56.28     51.61 o 
  -6   4  12        3.65      122.76     51.58 o 
  -5   4  12        0.88       99.63     52.03 o 
  -4   4  12       61.97      118.11     47.00 o 
  -3   4  12      267.23      283.00     52.83 o 
  -2   4  12     1116.71     1083.64     51.91 o 
  -1   4  12     2950.38     2912.01     54.66 o 
   0   4  12     1905.78     1816.69     49.80 o 
   1   4  12      550.46      564.10     50.68 o 
   2   4  12      292.51      463.79     70.85 o 
   3   4  12     1158.26     1345.44    111.10 o 
   4   4  12      234.00      287.06     75.40 o 
   5   4  12      127.84      280.96     47.77 o 
   6   4  12      295.14      288.70     71.20 o 
   7   4  12        0.32       68.21     92.34 o 
  -8   5  12       95.17       84.16     49.89 o 
  -7   5  12       91.37       99.61     53.41 o 
  -6   5  12      414.29      398.71     45.19 o 
  -5   5  12       87.38       86.20     49.20 o 
  -4   5  12     1146.53     1223.70     48.18 o 
  -3   5  12     4991.44     5089.43    106.27 o 
  -2   5  12     4019.59     3915.32     81.14 o 
  -1   5  12     3085.38     2845.43     69.72 o 
   0   5  12     3093.80     2979.72     52.16 o 
   1   5  12     2871.46     2893.62     55.58 o 
   2   5  12     5720.40     5620.05     78.81 o 
   3   5  12     4939.00     5052.84     74.26 o 
   4   5  12     5400.87     5581.36    109.01 o 
   5   5  12     2786.96     2834.68     64.79 o 
   6   5  12      661.41      605.73     48.83 o 
   7   5  12      280.08      280.28     46.34 o 
  -8   6  12      107.78      120.00     63.44 o 
  -7   6  12      881.10      840.75     59.34 o 
  -6   6  12     2311.59     2288.53     69.59 o 
  -5   6  12     1694.43     1672.87     94.87 o 
  -4   6  12      229.65      194.97     52.43 o 
  -3   6  12      882.61      873.14     48.20 o 
  -2   6  12      507.92      480.34     50.05 o 
  -1   6  12     1031.68      985.72     51.21 o 
   0   6  12       61.67       63.95     51.84 o 
   1   6  12        8.40       23.05     67.95 o 
   2   6  12      164.17      215.47     54.16 o 
   3   6  12      580.08      578.42     47.93 o 
   4   6  12      340.70      397.62     46.29 o 
   5   6  12       44.76      210.45     45.30 o 
   6   6  12      469.44      463.46     59.03 o 
  -7   7  12       24.54       33.56     47.29 o 
  -6   7  12      991.02      977.70     55.58 o 
  -5   7  12     2441.35     2529.76     80.77 o 
  -4   7  12      141.55      141.12     44.10 o 
  -3   7  12     1206.37     1235.03     54.81 o 
  -2   7  12      856.17      849.58     52.05 o 
  -1   7  12       43.38      108.21     60.95 o 
   0   7  12       17.14        9.83     79.99 o 
   1   7  12       65.77       66.98     51.86 o 
   2   7  12      725.18      675.36     73.80 o 
   3   7  12      660.67      778.85     48.50 o 
   4   7  12     1584.39     1621.54     85.01 o 
   5   7  12      223.08      172.04     84.18 o 
   6   7  12       33.45      127.51     57.66 o 
  -7   8  12     1268.57     1278.42     58.33 o 
  -6   8  12     1492.07     1463.20     48.21 o 
  -5   8  12     1362.47     1448.40     74.88 o 
  -4   8  12      236.81      179.73     48.08 o 
  -3   8  12      626.54      577.04     53.74 o 
  -2   8  12     2324.19     2326.48     52.58 o 
  -1   8  12     1646.90     1709.63     45.15 o 
   0   8  12      611.56      599.79     45.09 o 
   1   8  12       62.64       39.29     44.62 o 
   2   8  12      102.19      194.56     44.42 o 
   3   8  12       15.29        1.47     52.57 o 
   4   8  12      139.50      257.83     61.80 o 
   5   8  12      131.99      151.23     87.63 o 
   6   8  12        7.43       45.09     43.57 o 
  -7   9  12      179.36       75.03     66.58 o 
  -6   9  12     1730.01     1654.72     52.74 o 
  -5   9  12     1643.76     1835.37     89.42 o 
  -4   9  12      798.36      883.18     42.27 o 
  -3   9  12        9.57        4.90     43.24 o 
  -2   9  12      328.01      321.37     47.88 o 
  -1   9  12     1232.80     1311.90     47.45 o 
   0   9  12     3379.87     3438.30     55.59 o 
   1   9  12     1170.03     1172.21     45.09 o 
   2   9  12      426.04      401.95     42.98 o 
   3   9  12       19.27       27.28     66.76 o 
   4   9  12      532.51      667.79     46.12 o 
   5   9  12      157.04      175.46     41.28 o 
   6   9  12      235.21      267.77     62.28 o 
  -7  10  12      393.25      305.21     65.19 o 
  -6  10  12      317.32      303.80     46.42 o 
  -5  10  12       87.67      182.45     79.03 o 
  -4  10  12        6.48       96.56     50.75 o 
  -3  10  12       94.64      180.22     40.83 o 
  -2  10  12      575.58      515.03     47.25 o 
  -1  10  12      967.60      931.84     43.32 o 
   0  10  12      137.58      171.81     45.15 o 
   1  10  12      140.71      226.63     44.61 o 
   2  10  12       43.63       84.20     43.14 o 
   3  10  12        8.85       85.38     74.33 o 
   4  10  12      375.19      274.85     44.21 o 
   5  10  12      515.13      445.16     71.00 o 
  -6  11  12      758.20      734.73     54.11 o 
  -5  11  12     1358.43     1391.13     52.59 o 
  -4  11  12      337.75      259.03     53.80 o 
  -3  11  12       68.04        9.26     46.81 o 
  -2  11  12       15.16       77.77     42.74 o 
  -1  11  12     1050.42     1167.80     68.55 o 
   0  11  12      873.64      893.44     74.82 o 
   1  11  12      336.84      395.21     49.88 o 
   2  11  12      223.55      225.99     42.69 o 
   3  11  12       30.53       71.29     46.59 o 
   4  11  12      416.80      359.72     40.90 o 
   5  11  12      614.61      507.01     41.71 o 
  -6  12  12       62.11      102.54     48.19 o 
  -5  12  12      501.05      516.31     82.50 o 
  -4  12  12      791.59      892.91     45.10 o 
  -3  12  12      722.81      740.48     49.64 o 
  -2  12  12      399.34      474.36     45.25 o 
  -1  12  12       73.01       58.21     46.77 o 
   0  12  12      285.17      483.56     45.72 o 
   1  12  12       52.93      182.70     86.96 o 
   2  12  12      193.00      283.78     48.36 o 
   3  12  12       63.68       84.30     41.46 o 
   4  12  12       20.69      -31.11     48.23 o 
   5  12  12      226.96      218.78     36.24 o 
  -5  13  12      261.04      132.68     52.59 o 
  -4  13  12       67.24      135.65     49.53 o 
  -3  13  12       31.10       74.74     38.42 o 
  -2  13  12       18.66       64.22     41.69 o 
  -1  13  12      270.84      317.78     56.57 o 
   0  13  12      461.97      513.17     40.85 o 
   1  13  12       93.22      198.97     51.23 o 
   2  13  12       13.11       60.56     75.01 o 
   3  13  12       47.68       39.05     48.30 o 
   4  13  12      333.27      304.73     89.94 o 
  -5  14  12     1036.12      945.74     90.33 o 
  -4  14  12     1710.66     1615.27     49.89 o 
  -3  14  12     1643.12     1559.56     46.40 o 
  -2  14  12     1440.61     1469.69     65.48 o 
  -1  14  12     1463.55     1532.68     68.00 o 
   0  14  12      620.95      722.15     41.52 o 
   1  14  12      845.74      811.36     38.13 o 
   2  14  12     1157.04     1163.64     52.99 o 
   3  14  12      611.27      625.21     62.09 o 
  -4  15  12       37.95       95.60     40.85 o 
  -3  15  12        1.46       95.37     39.74 o 
  -2  15  12        2.76       73.76     47.99 o 
  -1  15  12      545.03      487.03     44.52 o 
   0  15  12      502.35      429.14     43.98 o 
   1  15  12      212.04      224.15     58.27 o 
   2  15  12        0.69       39.85     37.44 o 
   3  15  12      105.37      212.16     39.87 o 
  -3  16  12     1136.95     1105.34     60.06 o 
  -2  16  12      592.50      478.90     37.29 o 
  -1  16  12      394.90      306.92     34.85 o 
   0  16  12      264.24      225.34     41.92 o 
   1  16  12      178.75      293.29     80.60 o 
  -8   1  13      363.24      276.60     64.29 o 
  -7   1  13       18.83       44.93     52.87 o 
  -6   1  13      435.81      364.82     46.89 o 
  -5   1  13     2027.53     2089.43     49.24 o 
  -4   1  13      714.85      857.86     52.19 o 
  -3   1  13     1571.27     1558.10     82.88 o 
  -2   1  13     2050.23     2026.33     61.33 o 
  -1   1  13     1950.29     2012.97     50.25 o 
   0   1  13     2033.82     2096.98     55.98 o 
   1   1  13     1931.22     2084.11     61.59 o 
   2   1  13     2959.49     3066.24     69.89 o 
   3   1  13     2977.89     3024.34     50.87 o 
   4   1  13     1289.30     1298.81     46.03 o 
   5   1  13       61.17       33.29     58.54 o 
   6   1  13       21.24       56.50     60.21 o 
   7   1  13       32.81      160.72     53.55 o 
  -8   2  13      280.28      217.04     66.71 o 
  -7   2  13       40.94      191.46     52.06 o 
  -6   2  13       76.11      136.19     49.13 o 
  -5   2  13       11.86       60.86     52.90 o 
  -4   2  13       22.99       94.59     46.56 o 
  -3   2  13      990.67     1048.68     60.13 o 
  -2   2  13      127.71      194.81     50.23 o 
  -1   2  13       17.29      -35.19     63.75 o 
   0   2  13       56.07      202.69     54.52 o 
   1   2  13      166.77      128.42     58.08 o 
   2   2  13       88.23      146.22     50.91 o 
   3   2  13       98.22      180.18     48.67 o 
   4   2  13        0.32       29.17     46.04 o 
   5   2  13        5.74      -54.02     54.02 o 
   6   2  13       35.13       56.12     49.58 o 
  -8   3  13      274.22      222.08     54.06 o 
  -7   3  13        0.69        8.18     46.27 o 
  -6   3  13      987.91      955.04     48.63 o 
  -5   3  13     1178.10     1234.06     44.94 o 
  -4   3  13      659.59      753.15     47.97 o 
  -3   3  13      732.87      822.85     52.48 o 
  -2   3  13      919.53      991.52     52.00 o 
  -1   3  13     3252.31     3275.89     59.28 o 
   0   3  13     2624.15     2611.04     53.96 o 
   1   3  13     2415.78     2409.28     65.22 o 
   2   3  13     3263.75     3266.98     84.00 o 
   3   3  13     1287.13     1377.30     66.77 o 
   4   3  13      650.16      779.43     56.04 o 
   5   3  13       12.29      -42.71     54.43 o 
   6   3  13       29.27       45.52     47.76 o 
  -8   4  13      446.25      473.61     53.22 o 
  -7   4  13      334.16      291.97     56.46 o 
  -6   4  13      105.89      193.65     48.26 o 
  -5   4  13      186.92      260.65     53.07 o 
  -4   4  13      454.82      593.62     51.44 o 
  -3   4  13     2519.88     2570.86     52.35 o 
  -2   4  13      970.32     1018.44     55.45 o 
  -1   4  13      830.00      887.16     46.77 o 
   0   4  13      315.26      395.39     45.36 o 
   1   4  13        2.45       28.50     48.12 o 
   2   4  13      582.39      581.43     48.43 o 
   3   4  13      879.73      838.17     59.49 o 
   4   4  13      381.37      391.89     47.63 o 
   5   4  13       19.17       67.54     65.12 o 
   6   4  13       91.99      106.63     45.64 o 
  -7   5  13      314.35      244.22     55.79 o 
  -6   5  13       59.14      146.16     54.38 o 
  -5   5  13       50.15       43.42     66.02 o 
  -4   5  13       53.65      104.54     44.55 o 
  -3   5  13      362.65      368.63     47.30 o 
  -2   5  13      133.76      171.15     45.92 o 
  -1   5  13        9.26       31.37     47.37 o 
   0   5  13      340.63      447.75     51.02 o 
   1   5  13       14.09      138.08     47.21 o 
   2   5  13       35.74       12.99     61.22 o 
   3   5  13       36.11       75.02     62.42 o 
   4   5  13        9.65        3.43     55.06 o 
   5   5  13      244.41      326.27     45.01 o 
   6   5  13      450.12      500.21     58.68 o 
  -7   6  13       47.45       32.69     52.90 o 
  -6   6  13        7.23      -29.71     39.78 o 
  -5   6  13        9.37       12.94     50.16 o 
  -4   6  13       84.09       89.67     45.21 o 
  -3   6  13      436.97      607.54     54.74 o 
  -2   6  13     2117.83     2185.02     50.51 o 
  -1   6  13      153.07      184.01     61.74 o 
   0   6  13       26.92       72.86     46.81 o 
   1   6  13        2.36      -15.33     46.40 o 
   2   6  13      673.59      736.15     44.64 o 
   3   6  13     1025.18     1072.39     46.51 o 
   4   6  13      857.64      882.94     45.00 o 
   5   6  13       31.45       65.05     41.96 o 
   6   6  13        2.47       -4.09     52.21 o 
  -7   7  13      398.46      456.85     59.81 o 
  -6   7  13      519.08      579.57     49.94 o 
  -5   7  13     1032.50      995.63     42.91 o 
  -4   7  13     2041.64     2005.35     52.20 o 
  -3   7  13     2221.90     2211.76     53.96 o 
  -2   7  13     3172.77     3238.44    120.46 o 
  -1   7  13     1872.58     1910.58     80.85 o 
   0   7  13     2882.50     2839.66     82.27 o 
   1   7  13     4317.34     4280.90    115.10 o 
   2   7  13     5017.22     4974.17     71.82 o 
   3   7  13     3074.50     3095.10     45.13 o 
   4   7  13     1683.74     1673.04     46.54 o 
   5   7  13     1026.19      977.05     57.35 o 
   6   7  13      433.14      419.37     52.38 o 
  -7   8  13      146.47      105.97     69.37 o 
  -6   8  13     1272.40     1257.91     45.60 o 
  -5   8  13     1509.39     1621.61     50.97 o 
  -4   8  13      838.26      861.43     47.44 o 
  -3   8  13       44.48       85.49     43.80 o 
  -2   8  13       40.93       13.24     53.25 o 
  -1   8  13       10.81       40.66     51.99 o 
   0   8  13     1118.02     1150.36     52.28 o 
   1   8  13      603.21      618.21     59.88 o 
   2   8  13       72.61       21.30     44.22 o 
   3   8  13     1258.66     1369.64     53.45 o 
   4   8  13      852.58      944.37     59.72 o 
   5   8  13      166.84      228.26     43.90 o 
   6   8  13       30.81      -46.73     46.73 o 
  -6   9  13      273.80      221.99     59.00 o 
  -5   9  13      494.09      563.62     62.79 o 
  -4   9  13     1312.00     1322.83     46.40 o 
  -3   9  13     1135.64     1092.29     45.86 o 
  -2   9  13     1656.21     1733.39     45.51 o 
  -1   9  13     1903.19     1983.82     69.74 o 
   0   9  13     1856.32     1862.76     44.94 o 
   1   9  13     1754.18     1885.17     67.98 o 
   2   9  13     2396.85     2322.95     43.58 o 
   3   9  13      932.80      988.58     67.24 o 
   4   9  13      439.30      461.50     39.04 o 
   5   9  13      223.55      191.71     43.36 o 
  -6  10  13      810.66      786.85     58.33 o 
  -5  10  13     1792.33     1934.88     73.00 o 
  -4  10  13     1613.63     1580.06     61.60 o 
  -3  10  13      192.01      172.19     41.55 o 
  -2  10  13      136.36      223.12     82.72 o 
  -1  10  13      417.22      580.54     73.97 o 
   0  10  13     1025.00     1049.97     46.68 o 
   1  10  13      516.50      570.02     45.90 o 
   2  10  13       96.48      105.47     40.33 o 
   3  10  13      880.06      824.35     42.90 o 
   4  10  13      293.48      349.38     43.04 o 
   5  10  13       95.16      172.84     41.60 o 
  -6  11  13        2.28      -44.48     52.05 o 
  -5  11  13      200.16      173.66     57.08 o 
  -4  11  13      215.50      323.31     48.88 o 
  -3  11  13       78.99      127.62     40.76 o 
  -2  11  13        1.80       20.08     50.41 o 
  -1  11  13       13.70       65.04     43.25 o 
   0  11  13       11.62       76.36     44.34 o 
   1  11  13       69.51      163.19     41.72 o 
   2  11  13      230.92      269.27     42.19 o 
   3  11  13      126.64       71.25     38.51 o 
   4  11  13        0.80       13.24     37.90 o 
  -5  12  13      777.26      679.80     71.15 o 
  -4  12  13      769.33      677.91     54.34 o 
  -3  12  13       86.73        5.34     70.94 o 
  -2  12  13        7.05       71.82     61.11 o 
  -1  12  13      127.23      134.24     81.78 o 
   0  12  13      294.05      379.74     45.42 o 
   1  12  13      283.02      207.13     39.77 o 
   2  12  13      219.77      302.25     39.91 o 
   3  12  13      379.13      382.31     37.84 o 
   4  12  13       88.29      214.20     53.54 o 
  -5  13  13        2.32       57.29     58.96 o 
  -4  13  13       11.64      -55.90     55.90 o 
  -3  13  13       79.42       67.66     49.42 o 
  -2  13  13       51.13       51.65     55.43 o 
  -1  13  13      116.83      289.98     53.80 o 
   0  13  13        9.39       46.43     55.91 o 
   1  13  13       12.47      128.16     41.99 o 
   2  13  13       47.79        9.44     44.63 o 
   3  13  13       17.01       80.77     49.41 o 
  -4  14  13      132.87      106.73     46.55 o 
  -3  14  13        2.73      -31.67     43.07 o 
  -2  14  13       61.17      104.65     40.73 o 
  -1  14  13        2.23      -40.19     54.94 o 
   0  14  13       43.90        7.13     45.20 o 
   1  14  13        8.66       63.65     47.49 o 
   2  14  13        4.57      100.76     79.09 o 
   3  14  13        6.34       92.63     42.88 o 
  -3  15  13      146.41      147.75     40.13 o 
  -2  15  13      216.89      317.97     58.00 o 
  -1  15  13      214.98      191.75     38.73 o 
   0  15  13      354.80      359.58     35.75 o 
   1  15  13      130.26      231.83     43.84 o 
   2  15  13       49.29       -3.93     39.18 o 
  -7   0  14      287.53      302.78     75.60 o 
  -6   0  14      792.12      766.25     61.63 o 
  -5   0  14      589.29      604.90     65.76 o 
  -4   0  14       41.74      107.43     64.66 o 
  -3   0  14      369.82      296.05     73.80 o 
  -2   0  14      875.27      981.19     69.15 o 
  -1   0  14      182.52      246.40     69.08 o 
   0   0  14     2377.05     2305.87     65.65 o 
   1   0  14      991.54     1159.71     85.64 o 
   2   0  14        4.43       21.11     65.50 o 
   3   0  14      283.36      243.01     58.79 o 
   4   0  14      441.06      443.40     80.94 o 
   5   0  14     1046.21      979.63     67.49 o 
   6   0  14     1599.13     1435.88     64.12 o 
  -7   1  14      138.78      140.14     56.43 o 
  -6   1  14      202.70      243.55     48.44 o 
  -5   1  14      907.74      912.73     46.31 o 
  -4   1  14      668.37      750.62     49.54 o 
  -3   1  14      558.16      581.09     50.67 o 
  -2   1  14      618.97      641.94     52.94 o 
  -1   1  14       39.92      181.35     53.12 o 
   0   1  14      541.84      610.17     63.28 o 
   1   1  14      388.43      552.49     53.88 o 
   2   1  14       57.49      153.69     91.14 o 
   3   1  14        9.58       12.18     67.64 o 
   4   1  14        4.91       44.26     47.85 o 
   5   1  14        6.28      125.43     47.65 o 
   6   1  14       20.48       27.53     62.95 o 
  -7   2  14      152.40      169.66     46.85 o 
  -6   2  14      662.09      637.11     49.51 o 
  -5   2  14     2249.11     2106.46     52.65 o 
  -4   2  14      902.40      908.10     46.38 o 
  -3   2  14        6.22       34.76     47.82 o 
  -2   2  14       38.06       12.22     48.27 o 
  -1   2  14      459.07      525.85     49.50 o 
   0   2  14       75.92       88.65     49.87 o 
   1   2  14      307.20      437.07     62.66 o 
   2   2  14       97.81      111.76     64.18 o 
   3   2  14       35.10      199.26     52.29 o 
   4   2  14       22.30       68.82     45.05 o 
   5   2  14       25.61      147.56     42.50 o 
   6   2  14      517.74      502.91     45.88 o 
  -7   3  14     1126.62     1084.19     46.61 o 
  -6   3  14      916.29      950.24     55.65 o 
  -5   3  14     1889.17     1890.45     48.35 o 
  -4   3  14     2546.67     2563.64     63.54 o 
  -3   3  14     3792.10     3679.46     53.90 o 
  -2   3  14     2529.62     2372.38     81.13 o 
  -1   3  14     3158.92     3026.64     51.56 o 
   0   3  14     7861.41     7869.87     56.54 o 
   1   3  14     2773.74     2693.31     51.84 o 
   2   3  14     1185.53     1178.77     53.64 o 
   3   3  14       91.80       85.24     50.77 o 
   4   3  14       21.10      108.90     44.34 o 
   5   3  14       77.93      145.55     51.39 o 
   6   3  14      313.87      333.55     41.54 o 
  -7   4  14      373.73      358.65     49.62 o 
  -6   4  14       83.64      135.03     44.75 o 
  -5   4  14      456.47      461.91     46.43 o 
  -4   4  14      142.22      210.38     46.01 o 
  -3   4  14      155.19      233.56     51.10 o 
  -2   4  14      187.58      232.28     44.18 o 
  -1   4  14      298.08      311.19     44.95 o 
   0   4  14      891.34     1005.93     78.13 o 
   1   4  14      850.66      908.09     45.50 o 
   2   4  14      144.70      222.21     41.93 o 
   3   4  14      537.77      464.24     57.63 o 
   4   4  14      259.87      287.67     51.97 o 
   5   4  14        0.54       80.87     45.93 o 
   6   4  14       13.04       93.62     83.03 o 
  -7   5  14      995.47      909.41     57.22 o 
  -6   5  14     1385.90     1325.04     49.63 o 
  -5   5  14     1763.18     1750.29     52.68 o 
  -4   5  14     2069.25     2118.68     69.63 o 
  -3   5  14     1831.03     1892.60     47.84 o 
  -2   5  14     1350.07     1339.47     52.54 o 
  -1   5  14     1279.86     1285.36     62.54 o 
   0   5  14     4275.19     4134.32     49.54 o 
   1   5  14     5105.93     4863.33     69.59 o 
   2   5  14     1942.14     1870.40     49.48 o 
   3   5  14       46.16      103.90     69.11 o 
   4   5  14      203.54      150.76     47.83 o 
   5   5  14      536.60      481.14     58.93 o 
   6   5  14      312.77      292.71     67.29 o 
  -7   6  14      601.05      581.11     60.65 o 
  -6   6  14      164.77      136.48     41.36 o 
  -5   6  14      111.32      156.34     43.34 o 
  -4   6  14      262.61      301.50     56.97 o 
  -3   6  14     1539.97     1572.82     45.11 o 
  -2   6  14      278.10      324.50     47.95 o 
  -1   6  14       51.01       47.24     52.67 o 
   0   6  14        2.56       68.23     46.58 o 
   1   6  14       21.23      175.12     43.54 o 
   2   6  14       64.23       13.18     53.28 o 
   3   6  14       88.42      125.80     58.13 o 
   4   6  14       19.21       72.82     51.29 o 
   5   6  14       48.00       39.40     60.65 o 
  -7   7  14      391.75      353.22     57.07 o 
  -6   7  14       60.77      -19.00     48.47 o 
  -5   7  14      164.10      190.36     68.37 o 
  -4   7  14      369.19      468.96     58.28 o 
  -3   7  14      358.28      424.40     46.73 o 
  -2   7  14       49.66      163.69     41.67 o 
  -1   7  14      918.93      911.86     96.42 o 
   0   7  14     1126.18     1140.22     60.57 o 
   1   7  14     1667.81     1678.07     68.77 o 
   2   7  14       87.53      213.50     60.59 o 
   3   7  14      663.56      796.22     81.12 o 
   4   7  14      564.30      606.88     48.38 o 
   5   7  14        9.84       -7.51     57.47 o 
  -6   8  14      302.62      300.41     43.87 o 
  -5   8  14      617.20      604.82     49.88 o 
  -4   8  14      597.22      615.01     42.77 o 
  -3   8  14      553.49      600.34     45.91 o 
  -2   8  14      584.66      597.02     39.87 o 
  -1   8  14       23.69      157.79     41.57 o 
   0   8  14       40.15       79.81     44.71 o 
   1   8  14       20.20        7.72     44.98 o 
   2   8  14      152.74      177.00     58.70 o 
   3   8  14       11.54      106.37     42.62 o 
   4   8  14      190.45      299.51     42.70 o 
   5   8  14      171.58      184.58     46.75 o 
  -6   9  14        4.58      -23.16     54.70 o 
  -5   9  14       36.16      109.93     49.90 o 
  -4   9  14        9.01       77.86     39.91 o 
  -3   9  14      231.71      343.89     50.71 o 
  -2   9  14      551.15      548.47     40.57 o 
  -1   9  14      824.58      961.40     41.45 o 
   0   9  14       15.58       24.96     61.26 o 
   1   9  14      381.34      441.58     42.50 o 
   2   9  14     1123.94     1148.70     45.62 o 
   3   9  14     3058.37     2953.37     65.58 o 
   4   9  14     1525.68     1528.67     42.64 o 
   5   9  14      563.64      649.55     42.70 o 
  -6  10  14       38.53       89.66     46.07 o 
  -5  10  14       39.06       94.13     48.50 o 
  -4  10  14       68.12      112.70     41.16 o 
  -3  10  14        2.19       58.87     43.27 o 
  -2  10  14       76.12       77.08     63.67 o 
  -1  10  14      259.54      367.38     42.50 o 
   0  10  14       87.68      152.84     56.55 o 
   1  10  14      183.32      227.24     38.78 o 
   2  10  14       39.15      201.45     48.91 o 
   3  10  14      173.65      281.02     47.48 o 
   4  10  14      379.22      505.60     54.79 o 
  -5  11  14       89.86      133.83     66.19 o 
  -4  11  14      174.13      137.77     50.30 o 
  -3  11  14      742.01      666.91     38.04 o 
  -2  11  14     1852.91     1821.32     56.86 o 
  -1  11  14     1471.66     1496.78     44.02 o 
   0  11  14      266.29      251.25     39.43 o 
   1  11  14      157.68      258.50     76.46 o 
   2  11  14     1009.88     1052.98     60.40 o 
   3  11  14     1030.81     1049.12     88.16 o 
   4  11  14     1568.96     1515.15     71.67 o 
  -5  12  14       19.04       19.04     45.73 o 
  -4  12  14       21.38       -4.72     43.18 o 
  -3  12  14       18.58       93.99     46.74 o 
  -2  12  14      108.96       77.47     57.17 o 
  -1  12  14      192.03      226.14     38.97 o 
   0  12  14       10.68       59.91     44.63 o 
   1  12  14      206.17      284.03     39.09 o 
   2  12  14      399.73      443.65     37.41 o 
   3  12  14       25.27       61.96     37.45 o 
  -4  13  14       87.64      114.23     58.03 o 
  -3  13  14      298.47      367.28     41.09 o 
  -2  13  14      552.53      556.43     39.59 o 
  -1  13  14      822.79      784.95     46.28 o 
   0  13  14      246.31      246.74     42.48 o 
   1  13  14       97.15      177.88     52.99 o 
   2  13  14      215.63      259.53     36.89 o 
  -3  14  14       72.98      149.68     69.74 o 
  -2  14  14       21.97       87.55     49.35 o 
  -1  14  14       46.53       70.91     39.57 o 
   0  14  14      386.61      343.66     47.81 o 
   1  14  14      901.55      954.98     40.82 o 
  -1  15  14       82.31      205.46     43.88 o 
  -7   1  15     2063.03     2091.00     70.94 o 
  -6   1  15     2204.35     2247.68     50.07 o 
  -5   1  15      820.35      878.28     49.49 o 
  -4   1  15      167.77      305.27     52.72 o 
  -3   1  15     3364.42     3294.83     47.96 o 
  -2   1  15     7830.49     8072.87     89.89 o 
  -1   1  15     3870.31     3903.63     52.15 o 
   0   1  15      375.75      397.04     58.98 o 
   1   1  15       35.12       39.52     47.46 o 
   2   1  15      299.37      449.69     46.59 o 
   3   1  15      714.41      748.52     54.98 o 
   4   1  15      374.47      306.83     41.41 o 
   5   1  15      205.61      262.60     49.43 o 
  -7   2  15       72.07      100.56     50.56 o 
  -6   2  15      129.77      177.29     47.09 o 
  -5   2  15        4.32       38.47     44.59 o 
  -4   2  15      244.50      388.38     42.34 o 
  -3   2  15      119.66      269.89     60.79 o 
  -2   2  15      430.60      441.22     51.25 o 
  -1   2  15      202.73      225.41     44.29 o 
   0   2  15      624.68      668.41     42.56 o 
   1   2  15     1257.55     1220.42     46.97 o 
   2   2  15      599.87      574.47     57.81 o 
   3   2  15     1560.67     1623.38     76.84 o 
   4   2  15     1513.56     1599.03     57.70 o 
   5   2  15      847.40      779.36     53.68 o 
  -7   3  15      229.96      167.79     57.56 o 
  -6   3  15      365.04      512.96     71.56 o 
  -5   3  15        4.81       60.02     45.50 o 
  -4   3  15        5.59      -13.21     47.04 o 
  -3   3  15      338.28      291.38     43.47 o 
  -2   3  15     1673.35     1675.13     59.49 o 
  -1   3  15      463.35      421.90     44.93 o 
   0   3  15     1792.79     1824.65     53.62 o 
   1   3  15     2356.86     2420.71     66.38 o 
   2   3  15       30.31      114.89     77.83 o 
   3   3  15       46.70       28.48     63.84 o 
   4   3  15       53.23      132.17     39.85 o 
   5   3  15        1.14       13.85     40.37 o 
  -7   4  15      164.97      107.29     59.69 o 
  -6   4  15       17.92       -2.48     47.00 o 
  -5   4  15       47.82      -27.10     48.88 o 
  -4   4  15      137.16      168.03     41.74 o 
  -3   4  15       61.33       42.71     41.43 o 
  -2   4  15       59.68      219.09     44.78 o 
  -1   4  15      301.20      400.52     44.27 o 
   0   4  15        7.48      -32.77     57.42 o 
   1   4  15      235.91      329.28     47.49 o 
   2   4  15      274.68      305.22     54.67 o 
   3   4  15     1634.22     1529.65     42.93 o 
   4   4  15     1138.12     1129.10     43.94 o 
   5   4  15     1171.02     1134.38     45.33 o 
  -6   5  15       67.22        6.26     51.68 o 
  -5   5  15      363.15      365.97     52.32 o 
  -4   5  15     1105.09     1103.21     43.33 o 
  -3   5  15      277.00      383.66     48.15 o 
  -2   5  15       17.16       66.08     66.57 o 
  -1   5  15       39.14       55.24     42.49 o 
   0   5  15     3273.29     3096.03     57.07 o 
   1   5  15     1296.15     1354.12     83.27 o 
   2   5  15      565.39      488.09     41.60 o 
   3   5  15       43.17       54.93     55.62 o 
   4   5  15      173.25      210.36     63.60 o 
   5   5  15      605.12      578.68     41.18 o 
  -6   6  15        1.70       13.49     41.21 o 
  -5   6  15       94.82      100.89     43.87 o 
  -4   6  15       83.25      195.04     47.08 o 
  -3   6  15      231.36      264.42     41.62 o 
  -2   6  15      122.31      143.18     47.41 o 
  -1   6  15     1032.45     1075.38     47.33 o 
   0   6  15     1247.67     1235.24     62.12 o 
   1   6  15      456.37      499.87     56.03 o 
   2   6  15      190.44      178.83     43.36 o 
   3   6  15      220.00      314.87     41.23 o 
   4   6  15     1237.19     1216.68     46.20 o 
   5   6  15      522.33      633.96     94.86 o 
  -6   7  15      137.84      142.76     44.17 o 
  -5   7  15     2041.71     1979.61     46.14 o 
  -4   7  15     1664.11     1828.35     54.79 o 
  -3   7  15      736.57      810.65     52.50 o 
  -2   7  15      388.40      350.73     42.40 o 
  -1   7  15      557.09      598.97     44.04 o 
   0   7  15     1083.14     1097.08     57.62 o 
   1   7  15     1103.63     1156.95     59.93 o 
   2   7  15      298.67      393.39     39.51 o 
   3   7  15      118.61      172.45     57.11 o 
   4   7  15      243.54      391.43     41.22 o 
   5   7  15      424.50      402.70     46.35 o 
  -6   8  15       27.69      119.87     67.32 o 
  -5   8  15        8.67       68.09     40.77 o 
  -4   8  15      121.94      153.15     41.45 o 
  -3   8  15       37.84       67.80     40.53 o 
  -2   8  15       10.70       85.12     41.84 o 
  -1   8  15        1.51       60.29     63.25 o 
   0   8  15       95.25      234.54     44.13 o 
   1   8  15      162.47      171.79     40.92 o 
   2   8  15       17.46      107.67     46.58 o 
   3   8  15      191.18      223.89     40.10 o 
   4   8  15      343.13      356.19     38.45 o 
  -5   9  15      828.03      803.96     53.58 o 
  -4   9  15     1388.27     1333.81     44.13 o 
  -3   9  15      679.41      634.86     48.55 o 
  -2   9  15      994.85      947.18     46.69 o 
  -1   9  15     1171.85     1111.24     54.72 o 
   0   9  15      591.35      634.94     62.34 o 
   1   9  15      343.35      410.22     54.31 o 
   2   9  15      256.79      336.86     47.06 o 
   3   9  15       45.45      120.15     42.59 o 
   4   9  15      149.91      251.00     39.96 o 
  -5  10  15      221.24      176.53    104.72 o 
  -4  10  15        0.54       15.94     45.65 o 
  -3  10  15       65.93      146.23     53.10 o 
  -2  10  15       70.88       60.09     45.80 o 
  -1  10  15       70.74      123.43     39.40 o 
   0  10  15      291.62      321.29     39.21 o 
   1  10  15      263.33      248.31     62.98 o 
   2  10  15      213.67      300.72     82.17 o 
   3  10  15       96.09      208.61     43.48 o 
  -4  11  15      192.76      244.38     50.21 o 
  -3  11  15      343.74      318.68     37.18 o 
  -2  11  15      348.64      296.10     41.87 o 
  -1  11  15       63.29       91.06     47.95 o 
   0  11  15       25.37       92.46     49.52 o 
   1  11  15        0.55      -49.90     51.70 o 
   2  11  15       51.63        7.77     36.95 o 
   3  11  15      151.26      174.03     47.52 o 
  -4  12  15       84.30      169.57     45.63 o 
  -3  12  15      560.59      529.04     43.54 o 
  -2  12  15      385.21      364.58     42.54 o 
  -1  12  15      165.25      180.06     44.89 o 
   0  12  15      365.18      433.54     44.58 o 
   1  12  15      636.29      712.58     45.03 o 
   2  12  15      776.56      691.76     39.92 o 
  -3  13  15       86.91      128.86     40.43 o 
  -2  13  15       85.67      107.35     41.15 o 
  -1  13  15      589.58      549.22     34.02 o 
   0  13  15     1211.03     1145.14     43.82 o 
   1  13  15     1331.15     1281.59     60.02 o 
  -6   0  16      270.17      257.75     52.70 o 
  -5   0  16        1.14       66.07     61.72 o 
  -4   0  16       20.48       67.31     60.60 o 
  -3   0  16      158.94      237.84     77.54 o 
  -2   0  16       20.39      157.42     62.82 o 
  -1   0  16       13.17      -56.62    114.37 o 
   0   0  16     1303.42     1381.38     89.64 o 
   1   0  16     5338.88     5504.58    127.53 o 
   2   0  16     4293.27     4167.10    138.22 o 
   3   0  16     1514.52     1587.58     86.42 o 
   4   0  16      681.18      630.86    108.59 o 
   5   0  16      676.95      566.25     62.12 o 
  -6   1  16      326.52      282.99     40.89 o 
  -5   1  16      614.24      668.73     46.25 o 
  -4   1  16      165.45      191.93     40.37 o 
  -3   1  16      400.76      454.30     48.96 o 
  -2   1  16      363.34      355.63     42.75 o 
  -1   1  16      236.42      347.30     42.90 o 
   0   1  16      681.51      777.17     47.66 o 
   1   1  16      605.29      705.58     48.66 o 
   2   1  16      329.81      385.59     71.96 o 
   3   1  16      421.85      528.07     46.06 o 
   4   1  16      102.37      160.75     39.67 o 
   5   1  16        8.71      119.66     40.45 o 
  -6   2  16      103.08      191.66     48.13 o 
  -5   2  16       14.88       98.76     40.15 o 
  -4   2  16       21.40      138.84     64.26 o 
  -3   2  16        3.97       25.54     44.79 o 
  -2   2  16       81.40      172.96     43.64 o 
  -1   2  16       25.47       60.75     41.56 o 
   0   2  16     1363.03     1449.89     56.73 o 
   1   2  16     2285.62     2365.13     76.73 o 
   2   2  16     2195.66     2171.44     84.91 o 
   3   2  16      743.19      770.53     42.56 o 
   4   2  16       18.69      -37.24     62.85 o 
   5   2  16      131.95       46.00     47.71 o 
  -6   3  16      879.59      824.56     45.57 o 
  -5   3  16     2370.92     2295.59     53.63 o 
  -4   3  16     2199.95     2107.97     84.28 o 
  -3   3  16     1423.30     1386.42     44.76 o 
  -2   3  16      469.01      549.34     42.80 o 
  -1   3  16      297.45      356.86     43.82 o 
   0   3  16      184.08      265.64     48.55 o 
   1   3  16       16.47       66.38     72.71 o 
   2   3  16      566.36      621.82     52.11 o 
   3   3  16      934.12      996.22     40.17 o 
   4   3  16      427.61      418.72     38.84 o 
   5   3  16      346.83      374.71     39.14 o 
  -6   4  16       46.48       97.03     42.12 o 
  -5   4  16       49.13       10.19     43.99 o 
  -4   4  16      187.37      213.67     43.91 o 
  -3   4  16        0.31       73.49     40.53 o 
  -2   4  16      367.94      348.33     41.30 o 
  -1   4  16      190.00      367.39     54.48 o 
   0   4  16        5.40       -4.11     41.11 o 
   1   4  16      304.55      420.42     56.20 o 
   2   4  16      904.06      844.22     44.87 o 
   3   4  16        6.09       68.55     65.31 o 
   4   4  16      100.85       58.76     42.42 o 
   5   4  16       39.99       -8.47     41.48 o 
  -6   5  16      101.96      149.65     41.99 o 
  -5   5  16      648.14      672.68     44.22 o 
  -4   5  16      769.95      716.51     45.97 o 
  -3   5  16      100.93      265.60     40.70 o 
  -2   5  16       55.69      151.53     44.40 o 
  -1   5  16       22.81       35.83     56.15 o 
   0   5  16      158.04      249.40     40.29 o 
   1   5  16       28.00       22.86     43.55 o 
   2   5  16       12.76      140.41     38.36 o 
   3   5  16      114.77       58.03     76.62 o 
   4   5  16      272.32      255.70     53.16 o 
  -6   6  16       98.32      220.57     45.40 o 
  -5   6  16      194.08      279.24     52.11 o 
  -4   6  16        1.98      -41.11     41.11 o 
  -3   6  16       19.14       34.51     40.99 o 
  -2   6  16      442.94      467.32     43.41 o 
  -1   6  16      528.46      565.11     48.09 o 
   0   6  16      106.56       63.95     39.10 o 
   1   6  16       71.58      135.31     61.76 o 
   2   6  16       17.07       96.15     48.52 o 
   3   6  16      587.11      517.72     47.77 o 
   4   6  16      550.17      479.81     43.16 o 
  -5   7  16      494.23      460.35     43.70 o 
  -4   7  16      625.84      584.68     40.21 o 
  -3   7  16       99.85      203.84     44.97 o 
  -2   7  16      521.84      546.31     50.33 o 
  -1   7  16      508.03      519.74     52.23 o 
   0   7  16       45.75      186.98     42.28 o 
   1   7  16       58.97       93.13     40.41 o 
   2   7  16        2.53        3.66     58.41 o 
   3   7  16       66.62       64.51     57.70 o 
   4   7  16      543.58      575.10     53.05 o 
  -5   8  16       69.44      113.97     43.31 o 
  -4   8  16      335.72      354.50     42.86 o 
  -3   8  16       50.04       90.85     41.87 o 
  -2   8  16      246.90      231.64     54.79 o 
  -1   8  16     1009.91      967.59     39.49 o 
   0   8  16     1201.98     1082.69     61.65 o 
   1   8  16      379.03      395.11     43.21 o 
   2   8  16      743.06      803.78     64.30 o 
   3   8  16      651.99      529.62     51.47 o 
  -5   9  16       15.99      -12.19     42.84 o 
  -4   9  16        9.00       33.22     41.05 o 
  -3   9  16      164.84      223.98     40.11 o 
  -2   9  16     1043.08     1060.48     49.21 o 
  -1   9  16      459.05      563.05     52.58 o 
   0   9  16      110.06      124.52     39.83 o 
   1   9  16       24.56       66.76     65.30 o 
   2   9  16       47.38       83.20     38.21 o 
   3   9  16       54.13      112.54     83.00 o 
  -4  10  16       16.92      -14.79     41.56 o 
  -3  10  16       41.40       55.61     45.27 o 
  -2  10  16        7.80       63.39     39.46 o 
  -1  10  16      399.80      325.67     42.69 o 
   0  10  16      531.66      518.69     48.13 o 
   1  10  16      746.19      750.17     53.79 o 
   2  10  16      583.96      584.75     56.28 o 
   3  10  16      598.66      512.11     41.64 o 
  -3  11  16     1353.02     1278.20     62.77 o 
  -2  11  16     1952.06     1891.60     46.07 o 
  -1  11  16     1499.79     1443.28     41.22 o 
   0  11  16      928.37      812.22     61.51 o 
   1  11  16      999.45      969.58     41.25 o 
   2  11  16      737.56      739.53     50.48 o 
  -2  12  16      170.97      203.36     43.85 o 
  -1  12  16       36.91       56.21     39.08 o 
   0  12  16       57.50       24.74     38.70 o 
   1  12  16      190.02      263.53     43.69 o 
  -6   1  17      319.26      295.12     42.67 o 
  -5   1  17      287.06      263.69     39.05 o 
  -4   1  17      215.84      221.11     39.85 o 
  -3   1  17      336.05      392.38     42.99 o 
  -2   1  17       20.48        6.54     48.13 o 
  -1   1  17       66.64       71.02     39.26 o 
   0   1  17     1075.58     1186.75     42.36 o 
   1   1  17     2385.73     2380.96     40.78 o 
   2   1  17     2122.36     2132.21     63.07 o 
   3   1  17      305.52      466.77     38.31 o 
   4   1  17        1.29      -45.98     45.98 o 
  -6   2  17       13.01       92.07     42.35 o 
  -5   2  17        3.36       59.71     47.31 o 
  -4   2  17        5.23       69.55     38.49 o 
  -3   2  17       70.31      106.44     38.12 o 
  -2   2  17      978.49     1027.18     50.73 o 
  -1   2  17      532.42      550.86     61.68 o 
   0   2  17      750.64      767.68     43.61 o 
   1   2  17      568.25      620.96     39.93 o 
   2   2  17      332.00      390.65     52.42 o 
   3   2  17      398.92      374.52     39.64 o 
   4   2  17      179.12      188.93     45.35 o 
  -6   3  17       11.21       42.58     80.84 o 
  -5   3  17       52.98      118.36     44.10 o 
  -4   3  17       11.87       73.99     45.34 o 
  -3   3  17       10.74      -36.49     40.74 o 
  -2   3  17      209.23      103.11     48.53 o 
  -1   3  17       95.52      142.88     52.82 o 
   0   3  17       76.62      156.98     50.28 o 
   1   3  17      158.48      206.18     41.08 o 
   2   3  17       70.02       72.16     57.31 o 
   3   3  17       42.21      114.82     37.64 o 
   4   3  17      160.46      226.81     67.84 o 
  -5   4  17       15.51       32.50     39.03 o 
  -4   4  17       83.92       48.51     40.02 o 
  -3   4  17     1133.83     1113.47     41.56 o 
  -2   4  17     3400.52     3398.92     58.07 o 
  -1   4  17     3251.23     3348.64     54.62 o 
   0   4  17     2497.71     2476.10     64.09 o 
   1   4  17     1121.53     1194.69     82.49 o 
   2   4  17      996.96     1048.44     44.29 o 
   3   4  17     1175.85     1152.11     39.95 o 
   4   4  17      685.33      714.81     64.38 o 
  -5   5  17      570.45      470.24     45.92 o 
  -4   5  17      402.81      402.69     41.37 o 
  -3   5  17      787.35      834.12     65.10 o 
  -2   5  17      380.55      478.00     49.23 o 
  -1   5  17      725.98      740.75     46.34 o 
   0   5  17      218.40      280.30     56.15 o 
   1   5  17        1.14       45.57     54.66 o 
   2   5  17        5.62       44.31     38.52 o 
   3   5  17       68.04      112.69     40.90 o 
   4   5  17       23.57       19.45     41.82 o 
  -5   6  17       40.26       79.35     43.25 o 
  -4   6  17       19.39       36.82     38.71 o 
  -3   6  17      354.60      447.73     48.76 o 
  -2   6  17     2244.94     2272.82     72.90 o 
  -1   6  17     3054.90     3173.15     80.82 o 
   0   6  17     1406.28     1316.91     64.97 o 
   1   6  17     1104.48     1119.73     57.08 o 
   2   6  17      492.77      509.76     35.86 o 
   3   6  17      359.18      419.77     65.33 o 
  -5   7  17      388.95      513.70     44.80 o 
  -4   7  17      271.44      373.91     40.60 o 
  -3   7  17       83.45       98.68     38.24 o 
  -2   7  17      466.58      423.42     44.07 o 
  -1   7  17      137.61      129.92     39.09 o 
   0   7  17      339.20      388.10     38.00 o 
   1   7  17        3.80       53.69     48.77 o 
   2   7  17        8.71      105.89     37.29 o 
   3   7  17       36.53      103.95     39.36 o 
  -4   8  17      640.76      670.43     42.11 o 
  -3   8  17       31.28       62.52     37.25 o 
  -2   8  17      183.43      185.09     37.91 o 
  -1   8  17      395.49      258.19     38.54 o 
   0   8  17       54.67       99.72     48.11 o 
   1   8  17       28.09       53.97     56.58 o 
   2   8  17       54.07      154.86     39.52 o 
   3   8  17       47.16       53.73     56.26 o 
  -4   9  17      176.14      121.39     46.55 o 
  -3   9  17       21.08      -34.34     36.50 o 
  -2   9  17      180.87      269.70     43.36 o 
  -1   9  17       86.90       67.08     51.27 o 
   0   9  17       60.88      112.53     37.80 o 
   1   9  17      109.65      149.18     42.37 o 
   2   9  17      112.83      108.89     38.90 o 
  -3  10  17      275.67      277.50     42.23 o 
  -2  10  17       10.38      -43.95     43.95 o 
  -1  10  17       89.26      132.23     50.21 o 
   0  10  17      182.75      238.73     68.23 o 
   1  10  17      444.65      340.67     62.98 o 
  -2  11  17      120.61      179.78     54.45 o 
  -1  11  17       10.90      -32.39     50.04 o 
   0  11  17      200.11      247.73     45.54 o 
  -5   0  18     1412.62     1365.50     78.70 o 
  -4   0  18     1521.43     1607.01     60.71 o 
  -3   0  18      727.42      817.55     65.55 o 
  -2   0  18      866.07      824.88     59.06 o 
  -1   0  18      930.06      951.44    120.74 o 
   0   0  18     1554.58     1533.20     61.08 o 
   1   0  18      738.65      729.62     53.96 o 
   2   0  18      131.47      160.80     63.99 o 
   3   0  18      375.88      395.05     77.31 o 
  -5   1  18        6.73       63.00     40.30 o 
  -4   1  18        1.52       52.08     37.85 o 
  -3   1  18       19.96       81.20     50.62 o 
  -2   1  18       47.79       43.41     39.77 o 
  -1   1  18       34.76       81.02     49.19 o 
   0   1  18       65.26      126.68     35.21 o 
   1   1  18      108.26      197.10     37.40 o 
   2   1  18       61.50       10.14     39.07 o 
   3   1  18        1.67      113.59     54.14 o 
  -5   2  18     1154.53     1183.42     49.70 o 
  -4   2  18     2227.60     2205.53     43.69 o 
  -3   2  18     1354.56     1360.18     39.02 o 
  -2   2  18      919.69     1008.20     37.80 o 
  -1   2  18     1342.17     1298.84     38.46 o 
   0   2  18     1033.81     1086.34     53.91 o 
   1   2  18       30.31      206.68     53.93 o 
   2   2  18       45.70      187.75     66.63 o 
   3   2  18      296.56      235.60     35.77 o 
  -5   3  18       22.31       35.30     41.42 o 
  -4   3  18        6.59       56.06     41.90 o 
  -3   3  18       77.41      177.65     50.82 o 
  -2   3  18      344.85      344.36     39.21 o 
  -1   3  18      540.90      606.85     46.95 o 
   0   3  18      275.68      239.87     46.71 o 
   1   3  18       33.90      198.61     52.34 o 
   2   3  18        1.58       46.67     33.53 o 
   3   3  18       16.22       77.51     79.72 o 
  -4   4  18      458.44      518.78     38.77 o 
  -3   4  18      202.25      303.44     38.06 o 
  -2   4  18       66.87      119.53     37.70 o 
  -1   4  18      651.04      626.66     38.27 o 
   0   4  18      381.50      382.94     38.81 o 
   1   4  18       11.50       83.97     48.96 o 
   2   4  18       45.94       63.11     46.37 o 
   3   4  18        5.72       65.33     38.28 o 
  -4   5  18       13.74       72.38     44.99 o 
  -3   5  18      116.18      107.87     38.81 o 
  -2   5  18      547.76      572.74     43.78 o 
  -1   5  18     1038.00     1174.82     73.39 o 
   0   5  18      917.76      839.78     39.44 o 
   1   5  18       58.60      148.38     42.14 o 
   2   5  18       78.90       53.80     49.65 o 
   3   5  18        7.55      -46.16     46.16 o 
  -4   6  18      261.25      256.04     50.05 o 
  -3   6  18      809.08      862.10     40.07 o 
  -2   6  18     1403.62     1410.36     40.27 o 
  -1   6  18      534.97      582.81     39.50 o 
   0   6  18      920.02      922.74     39.78 o 
   1   6  18     1192.67     1144.93     35.95 o 
   2   6  18     1123.31     1108.14     48.07 o 
  -3   7  18        0.69       32.57     36.83 o 
  -2   7  18      621.77      579.98     38.20 o 
  -1   7  18      533.39      547.73     42.34 o 
   0   7  18      272.43      234.59     39.30 o 
   1   7  18       18.98      180.73     56.28 o 
   2   7  18       39.44      140.40     36.45 o 
  -3   8  18     1532.47     1463.21     51.05 o 
  -2   8  18     1315.76     1219.05     62.10 o 
  -1   8  18     1360.34     1309.01     47.67 o 
   0   8  18      314.43      289.59     35.81 o 
   1   8  18      826.66      879.93     40.26 o 
  -2   9  18       12.87      123.28     43.84 o 
  -1   9  18      330.96      283.86     68.79 o 
   0   9  18       30.65       45.19     40.66 o 
  -4   1  19      780.36      805.38     42.24 o 
  -3   1  19      805.72      758.52     37.74 o 
  -2   1  19       33.69       16.53     45.87 o 
  -1   1  19       69.35       74.93     37.11 o 
   0   1  19       33.45       63.74     36.03 o 
   1   1  19       16.65       75.44     36.29 o 
   2   1  19       30.39       34.00     35.44 o 
  -4   2  19      628.14      669.85     40.42 o 
  -3   2  19      486.57      563.07     56.87 o 
  -2   2  19      223.12      110.41     41.42 o 
  -1   2  19       63.37       91.98     37.18 o 
   0   2  19       68.45      111.61     46.74 o 
   1   2  19      120.92      269.68     39.60 o 
   2   2  19       36.16      188.49     36.29 o 
  -4   3  19      709.92      786.11     63.49 o 
  -3   3  19      477.92      460.96     37.34 o 
  -2   3  19       78.15       62.86     44.19 o 
  -1   3  19        0.85       34.02     37.55 o 
   0   3  19        0.62       76.07     36.55 o 
   1   3  19      221.99      183.39     40.76 o 
   2   3  19      113.89      139.43     35.04 o 
  -3   4  19     1236.64     1291.60     60.63 o 
  -2   4  19      697.37      691.21     62.28 o 
  -1   4  19      145.32      177.80     41.76 o 
   0   4  19      616.56      599.14     35.34 o 
   1   4  19      846.65      841.19     44.37 o 
  -3   5  19      107.84      169.84     39.63 o 
  -2   5  19        0.73      -33.64     34.18 o 
  -1   5  19        0.00       21.40     38.86 o 
   0   5  19        2.52       51.36     41.36 o 
   1   5  19      293.59      340.77     38.77 o 
  -2   6  19      152.52      181.67     42.82 o 
  -1   6  19        8.58       83.47     44.08 o 
   0   6  19      118.39      152.45     35.86 o 
  -1   7  19      124.83      200.63     56.32 o 
  -2   0  20      554.71      690.18    167.98 o 
  -1   0  20     1195.76     1280.42    158.74 o 
   0   0  20      986.94     1209.09     62.37 o 
  -2   1  20       92.01      142.21     49.59 o 
  -1   1  20      113.13      141.88     46.19 o 
   0   1  20      184.05      190.02     49.06 o 
  -2   2  20      126.31      205.20     37.87 o 
  -1   2  20      635.71      624.90     39.97 o 
   0   2  20      300.46      367.13     37.29 o 
  -1   3  20      303.01      305.93     41.50 o 
                                                 
